# Supplementary material for: Genetic Regulation of Liver Metabolites and Transcripts Linking to Biochemical-Clinical Parameters
Source: Front Genet. 2019 Apr 17;10:348. doi: 10.3389/fgene.2019.00348 (PMC6478805; doi:10.3389/fgene.2019.00348)
Supplement: Supplementary file 3 [file Table_2.XLSX]

## Sheet: Tabelle1
Genetic regulation of liver metabolites and transcripts linking to biochemical-clinical parameters
Siriluck Ponsuksili1, Nares Trakooljul2, Frieder Hadlich1, Karen Methling3, Michael Lalk3, Eduard Murani2, and Klaus Wimmers2,4*
1 Leibniz Institute for Farm Animal Biology (FBN), Institute for Genome Biology, Functional Genome Analysis Research Unit, Wilhelm-Stahl-Allee 2, D-18196 Dummerstorf, Germany
2 Leibniz Institute for Farm Animal Biology (FBN), Institute for Genome Biology, Genomics Research Unit, Wilhelm-Stahl-Allee 2, D-18196 Dummerstorf, Germany
3 Institute for Biochemistry – Metabolomics, University of Greifswald, Felix-Hausdorff-Str. 4, 17487, Greifswald, Germany
4 Faculty of Agricultural and Environmental Sciences, University Rostock, 18059 Rostock, Germany
*Corresponding author: wimmers@fbn-dummerstof.de
Supplementary Table 2
Pairs of correlated hepatic metabolites and plasma biomarkers (FDR ≤ 5%).
Pair-wise correlations between blood biochemical-clinical parameters and liver metabolites are presented with correlation coefficients, p-values and FDR.
Biochemical and hormone	Metabolites	corr.coeff	pvalue	fdr
ALB	ATP	-0.176594	0.00102171	0.00451997
ALB	cAMP	-0.132922	0.0137507	0.0405547
ALB	CMP	0.199347	0.00020253	0.00110644
ALB	D_fructose	-0.150551	0.00520602	0.0181876
ALB	D_glucose	-0.197989	0.00022424	0.00119304
ALB	D_glucose_6_phosphate	-0.240623	6.59023e-06	5.70748e-05
ALB	erythrose_4_phosphate	-0.264349	6.81476e-07	8.15766e-06
ALB	FAD	0.196344	0.00025346	0.00132865
ALB	fructose_1_6_bisphosphate	-0.293881	2.92592e-08	5.41296e-07
ALB	fructose_6_phosphate	-0.214348	6.28367e-05	0.0003965
ALB	glycerol_1_phosphate	-0.128401	0.0173505	0.0490394
ALB	GMP	0.224971	2.607e-05	0.00018947
ALB	guanosine	0.166645	0.0019567	0.00776955
ALB	IMP	0.265536	6.0472e-07	7.37225e-06
ALB	L_aspartate	-0.273396	2.70094e-07	3.80683e-06
ALB	L_proline	0.147038	0.00637044	0.0210794
ALB	lactate	-0.148435	0.005882	0.0199498
ALB	NAD	0.142853	0.00805804	0.0257225
ALB	pyruvate	-0.208486	0.00010027	0.00060014
ALB	ribose_5_phosphate	-0.218855	4.34874e-05	0.00028319
ALB	sedoheptulose_7_phosphate	-0.217735	4.76866e-05	0.00030807
ALB	UDP	-0.145754	0.00685106	0.0223966
ALB	UDP_hexosuronic_acid	-0.206193	0.00011995	0.00070245
ALB	urea	0.139656	0.00960499	0.0294218
ALB	UTP	-0.171202	0.00145928	0.00615469
ALB	3_hydroxybutyrate	0.274521	2.71249e-07	3.80683e-06
BUN	cAMP	-0.223296	3.00336e-05	0.00021259
BUN	citrate	0.142189	0.0086511	0.0270846
BUN	coenzyme_A	0.232159	1.40268e-05	0.00011305
BUN	cytidine	-0.146351	0.00662346	0.0217399
BUN	D_glucose	0.196774	0.0002455	0.00129765
BUN	D_glucose_6_phosphate	0.147702	0.00613388	0.0205472
BUN	FAD	0.246666	3.77727e-06	3.53414e-05
BUN	fructose_6_phosphate	0.156367	0.00369291	0.0136638
BUN	fumarate	0.385485	1.35e-13	6.8683e-12
BUN	glutathion_red_	0.195672	0.00026638	0.00138108
BUN	GMP	0.222977	3.08512e-05	0.00021649
BUN	L_alanine	0.270297	3.72283e-07	5.13625e-06
BUN	L_asparagine	0.264005	7.05423e-07	8.20306e-06
BUN	L_aspartate	-0.237657	8.61425e-06	7.1551e-05
BUN	L_histidine	0.305701	7.47234e-09	1.52062e-07
BUN	L_isoleucine	0.188661	0.00044325	0.00214765
BUN	L_leucine	0.186142	0.00052993	0.00247907
BUN	L_lysine	0.1765	0.0010282	0.00452408
BUN	L_ornithine	0.280156	1.32294e-07	2.11152e-06
BUN	L_phenylalanine	0.136182	0.0115797	0.034654
BUN	L_proline	0.518026	< 1.00E-17	< 1.00E-15
BUN	L_threonine	0.136032	0.0116728	0.0348045
BUN	L_tryptophan	0.165587	0.00209245	0.00818872
BUN	L_tyrosine	0.148709	0.00579026	0.0198036
BUN	L_valine	0.224075	2.81222e-05	0.00020258
BUN	malate	0.366664	2.3559e-12	8.7168e-11
BUN	NAD	0.180813	0.00076754	0.00347099
BUN	PEP	-0.149316	0.00559132	0.0193674
BUN	sedoheptulose_7_phosphate	0.131906	0.0144971	0.0424483
BUN	succinate	0.377936	4.3454e-13	1.8617e-11
BUN	UDP	-0.156151	0.00374105	0.0137793
BUN	urea	0.787029	< 1.00E-17	< 1.00E-15
BUN	3_hydroxybutyrate	0.240351	7.41597e-06	6.22329e-05
Cort	3_hydroxybutyrate	0.238732	1.20227e-05	9.85769e-05
Cort	CDP	0.14351	0.00882967	0.0275377
Cort	citrate	0.166024	0.00252	0.00972169
Cort	CMP	0.300735	2.28531e-08	4.42916e-07
Cort	coenzyme_A	-0.18954	0.00051643	0.00242989
Cort	D_fructose	-0.19701	0.00030431	0.00155789
Cort	D_glucose	-0.28667	1.06273e-07	1.73012e-06
Cort	D_glucose_6_phosphate	-0.232342	1.90136e-05	0.00014465
Cort	erythrose_4_phosphate	-0.261085	1.41297e-06	1.53355e-05
Cort	fructose_1_6_bisphosphate	-0.22471	3.59719e-05	0.00024001
Cort	fructose_6_phosphate	-0.252001	3.32558e-06	3.1477e-05
Cort	glutathion_ox_	0.245864	5.82267e-06	5.26628e-05
Cort	glutathion_red_	-0.220771	4.957e-05	0.00031771
Cort	glycerol_1_phosphate	-0.172742	0.00158082	0.00643424
Cort	GMP	0.26073	1.46194e-06	1.54548e-05
Cort	guanosine	0.22732	2.89952e-05	0.00020704
Cort	IMP	0.345314	9.916e-11	2.78333e-09
Cort	L_asparagine	0.144455	0.00838863	0.0264664
Cort	L_aspartate	-0.172983	0.00155676	0.00643424
Cort	L_lysine	0.191377	0.00045428	0.00217521
Cort	L_methionine	0.223603	3.93867e-05	0.00025855
Cort	L_ornithine	0.154292	0.00483803	0.0170483
Cort	L_proline	0.203646	0.00018709	0.00103599
Cort	L_threonine	0.152131	0.00547474	0.0190446
Cort	L_valine	0.150618	0.00596431	0.020145
Cort	lactate	-0.282226	1.69778e-07	2.60754e-06
Cort	ribose_5_phosphate	-0.21417	8.376e-05	0.00051264
Cort	sedoheptulose_7_phosphate	-0.207181	0.00014346	0.00080538
Cort	trans_4_hydroxy_L_proline	0.181967	0.0008655	0.00387097
Cort	UMP	0.172149	0.0016416	0.00664805
Cort	uridine	0.135683	0.0133462	0.0395048
Cort	xanthosine	0.196256	0.00032127	0.00162433
CREA	coenzyme_A	-0.151488	0.00492948	0.0172957
CREA	GDP	0.142659	0.00814545	0.0257992
CREA	L_asparagine	-0.137047	0.0110574	0.0333361
CREA	L_glutamine	0.145245	0.00705033	0.0229559
CREA	L_isoleucine	-0.176318	0.0010408	0.00455492
CREA	L_leucine	-0.147894	0.00606685	0.0204067
CREA	L_threonine	-0.140746	0.00905053	0.0281188
CREA	L_tyrosine	-0.155568	0.00387395	0.0141645
CREA	L_valine	-0.139648	0.00960954	0.0294218
CREA	trans_4_hydroxy_L_proline	0.321346	1.11496e-09	2.83619e-08
GLU	CDP	-0.262173	1.13886e-06	1.25274e-05
GLU	CMP	-0.563375	< 1.00E-17	< 1.00E-15
GLU	coenzyme_A	0.232933	1.65616e-05	0.00012839
GLU	D_fructose	0.392164	9.2371e-14	5.0126e-12
GLU	D_glucose	0.450467	< 1.00E-17	< 1.00E-15
GLU	D_glucose_6_phosphate	0.20728	0.00013277	0.00076111
GLU	erythrose_4_phosphate	0.27714	2.53831e-07	3.80683e-06
GLU	fructose_6_phosphate	0.186043	0.00062086	0.00285524
GLU	fumarate	0.225064	3.21863e-05	0.00021977
GLU	GDP	-0.159932	0.00333328	0.0125615
GLU	glutathion_ox_	-0.266022	7.80834e-07	8.95209e-06
GLU	glutathion_red_	0.317258	2.86414e-09	6.13786e-08
GLU	glycerol_1_phosphate	0.193277	0.00037378	0.00186659
GLU	GMP	-0.2887	7.47773e-08	1.29508e-06
GLU	guanosine	-0.154229	0.00466583	0.0165851
GLU	IMP	-0.49405	< 1.00E-17	< 1.00E-15
GLU	L_alanine	0.346148	7.3005e-11	2.12236e-09
GLU	L_glutamine	0.139958	0.0103262	0.031364
GLU	L_isoleucine	-0.179546	0.00096406	0.00428823
GLU	L_leucine	-0.149221	0.006213	0.020727
GLU	L_lysine	-0.186253	0.00061191	0.00283006
GLU	L_methionine	-0.258021	1.69982e-06	1.75146e-05
GLU	L_ornithine	-0.150528	0.00577006	0.0198036
GLU	L_serine	-0.130982	0.016451	0.0469863
GLU	L_threonine	-0.1898	0.00047812	0.00226273
GLU	L_valine	-0.198582	0.00025463	0.00132865
GLU	lactate	0.466527	< 1.00E-17	< 1.00E-15
GLU	malate	0.254777	2.31331e-06	2.29638e-05
GLU	myo_inositol	-0.135937	0.0127624	0.0379146
GLU	PEP	-0.214624	7.50039e-05	0.00046252
GLU	phosphoenolpyruvate	-0.246952	4.94223e-06	4.57157e-05
GLU	pyruvate	0.158967	0.00353111	0.0131248
GLU	ribose_5_phosphate	0.255737	2.11247e-06	2.14944e-05
GLU	sedoheptulose_7_phosphate	0.288032	8.03737e-08	1.363e-06
GLU	succinate	0.312757	4.90367e-09	1.02348e-07
GLU	UDP_hexosuronic_acid	0.159114	0.00350018	0.0130695
GLU	UMP	-0.273003	3.87869e-07	5.26209e-06
GLU	uridine	-0.242668	7.04653e-06	5.97487e-05
GLU	1_3_bisphospho_glycerate	-0.168254	0.00200089	0.00790644
GLU	3_hydroxybutyrate	-0.212208	9.75921e-05	0.00058844
GLU	xanthosine	-0.172498	0.00152849	0.00638046
IP	beta_alanine	0.313698	2.86534e-09	6.13786e-08
IP	CMP	0.397182	2.0872e-14	1.4158e-12
IP	coenzyme_A	-0.14009	0.00938097	0.0290346
IP	D_fructose	-0.379272	3.5394e-13	1.6006e-11
IP	D_glucose	-0.1581	0.00332645	0.0125615
IP	D_glucose_6_phosphate	-0.364046	3.4559e-12	1.2231e-10
IP	erythrose_4_phosphate	-0.444432	< 1.00E-17	< 1.00E-15
IP	fructose_1_6_bisphosphate	-0.190374	0.00039203	0.00194583
IP	fructose_6_phosphate	-0.399015	1.5321e-14	1.1338e-12
IP	fumarate	-0.207709	0.00010657	0.0006332
IP	GDP	0.292335	3.48199e-08	6.29853e-07
IP	glutathion_red_	-0.22649	2.2906e-05	0.0001695
IP	GMP	0.297477	1.94417e-08	3.85989e-07
IP	guanosine	0.388355	8.5709e-14	4.9834e-12
IP	IMP	0.418173	4.4409e-16	4.0165e-14
IP	inosine	0.442135	< 1.00E-17	< 1.00E-15
IP	L_asparagine	0.148766	0.00577116	0.0198036
IP	L_aspartate	-0.198161	0.00022138	0.00118554
IP	L_glutamate	0.153222	0.00445282	0.0158974
IP	L_isoleucine	0.273366	2.7094e-07	3.80683e-06
IP	L_leucine	0.256217	1.52158e-06	1.588e-05
IP	L_lysine	0.338483	1.2194e-10	3.30865e-09
IP	L_methionine	0.367251	2.1607e-12	8.3753e-11
IP	L_ornithine	0.284282	8.47615e-08	1.40808e-06
IP	L_phenylalanine	0.170085	0.00156912	0.00643424
IP	L_proline	0.143301	0.00786006	0.0253892
IP	L_threonine	0.206819	0.00011425	0.00067391
IP	L_tryptophan	0.12899	0.0168387	0.0477587
IP	L_tyrosine	0.212742	7.15081e-05	0.00044433
IP	L_valine	0.24843	3.20214e-06	3.103e-05
IP	lactate	-0.168381	0.00175134	0.00705737
IP	malate	-0.315839	2.20591e-09	4.98781e-08
IP	myo_inositol	0.355633	1.157e-11	3.8601e-10
IP	PEP	0.139638	0.00961449	0.0294218
IP	phosphoenolpyruvate	0.279181	1.53096e-07	2.39655e-06
IP	ribose_5_phosphate	-0.164417	0.00225256	0.00877313
IP	sedoheptulose_7_phosphate	-0.379517	3.4106e-13	1.6006e-11
IP	succinate	-0.391143	5.5067e-14	3.448e-12
IP	trans_4_hydroxy_L_proline	0.248177	3.27917e-06	3.14029e-05
IP	UDP_hexose	-0.188818	0.00043832	0.00214765
IP	UDP_hexosuronic_acid	-0.411822	1.7764e-15	1.446e-13
IP	UDP_N_acetyl_hexosamine	0.23383	1.211e-05	9.85769e-05
IP	UMP	0.352434	1.8149e-11	5.6821e-10
IP	uridine	0.317109	1.88701e-09	4.38866e-08
IP	1_3_bisphospho_glycerate	0.152217	0.00472369	0.0167177
IP	3_hydroxybutyrate	0.356933	1.1855e-11	3.8601e-10
IP	xanthosine	0.29535	2.47746e-08	4.68989e-07
NH3	ADP	-0.175276	0.00117374	0.00508206
NH3	ATP	-0.159787	0.00313189	0.0119688
NH3	D_glucose_6_phosphate	-0.14718	0.00655397	0.0215989
NH3	fructose_1_6_bisphosphate	-0.244279	5.19122e-06	4.748e-05
NH3	fructose_6_phosphate	-0.167851	0.00189834	0.00757474
NH3	GDP	-0.145555	0.00718081	0.0232876
NH3	UDP_hexose	-0.156221	0.00388044	0.0141645
NH3	6_phospho_gluconate	-0.154688	0.0042494	0.0153734
