# Supplementary material for: Genetic Regulation of Liver Metabolites and Transcripts Linking to Biochemical-Clinical Parameters
Source: Front Genet. 2019 Apr 17;10:348. doi: 10.3389/fgene.2019.00348 (PMC6478805; doi:10.3389/fgene.2019.00348)
Supplement: Supplementary file 4 [file Table_3.XLSX]

## Sheet: Tabelle1
Genetic regulation of liver metabolites and transcripts linking to biochemical-clinical parameters
Siriluck Ponsuksili1, Nares Trakooljul2, Frieder Hadlich1, Karen Methling3, Michael Lalk3, Eduard Murani2, and Klaus Wimmers2,4*
1 Leibniz Institute for Farm Animal Biology (FBN), Institute for Genome Biology, Functional Genome Analysis Research Unit, Wilhelm-Stahl-Allee 2, D-18196 Dummerstorf, Germany
2 Leibniz Institute for Farm Animal Biology (FBN), Institute for Genome Biology, Genomics Research Unit, Wilhelm-Stahl-Allee 2, D-18196 Dummerstorf, Germany
3 Institute for Biochemistry – Metabolomics, University of Greifswald, Felix-Hausdorff-Str. 4, 17487, Greifswald, Germany
4 Faculty of Agricultural and Environmental Sciences, University Rostock, 18059 Rostock, Germany
*Corresponding author: wimmers@fbn-dummerstof.de
Supplementary Table 3
Top 20 transcripts correlated with metabolites at FDR ≤ 5%.
Pair-wise correlations between liver metabolites and liver transcripts are presented with correlation coefficients, p-values and FDR.
Metabolite_class	KEGG	Metabolites		corr.coeff	pvalue_corr	fdr_corr		ID_gene	Gene	rna_longname
	C00236	1,3-bisphospho-glycerate		-0.40721	1.09e-12	4.01e-10		X304179	PEBP1	PREDICTED: Sus scrofa phosphatidylethanolamine binding protein 1 (PEBP1)
	C00236	1,3-bisphospho-glycerate		0.400403	2.78e-12	9.15e-10		X300172	RAB30	PREDICTED: Sus scrofa RAB30, member RAS oncogene family (RAB30)
	C00236	1,3-bisphospho-glycerate		0.379888	4.11e-11	9.51e-09		X324595	RAB30	PREDICTED: Sus scrofa RAB30, member RAS oncogene family (RAB30)
	C00236	1,3-bisphospho-glycerate		-0.377128	5.82e-11	1.28e-08		X288829	SCD	Sus scrofa stearoyl-CoA desaturase (delta-9-desaturase) (SCD)
	C00236	1,3-bisphospho-glycerate		0.37169	1.15e-10	2.28e-08		X294991	PMM1	Sus scrofa phosphomannomutase 1 (PMM1)
	C00236	1,3-bisphospho-glycerate		0.370594	1.31e-10	2.56e-08		X303314	SLCO2A1	Sus scrofa solute carrier organic anion transporter family, member 2A1 (SLCO2A1)
	C00236	1,3-bisphospho-glycerate		-0.363922	2.95e-10	5.11e-08		X306766	ACSS2	PREDICTED: Sus scrofa acyl-CoA synthetase short-chain family member 2 (ACSS2)
	C00236	1,3-bisphospho-glycerate		-0.357878	6.04e-10	9.46e-08		X309840	FASN	Sus scrofa fatty acid synthase (FASN)
	C00236	1,3-bisphospho-glycerate		-0.357313	6.46e-10	1e-07		X300105	LOC100738008	PREDICTED: Sus scrofa thyroid hormone-inducible hepatic protein-like (LOC100738008)
	C00236	1,3-bisphospho-glycerate		-0.353456	1.01e-09	1.47e-07		X321542	LOC100738008	PREDICTED: Sus scrofa thyroid hormone-inducible hepatic protein-like (LOC100738008)
	C00236	1,3-bisphospho-glycerate		-0.350346	1.45e-09	1.99e-07		X310278	ACSS2	Sus scrofa acyl-CoA synthetase short-chain family member 2 (ACSS2)
	C00236	1,3-bisphospho-glycerate		0.346004	2.37e-09	3.04e-07		X334225	LOC100626629	PREDICTED: Sus scrofa kidney mitochondrial carrier protein 1-like (LOC100626629)
	C00236	1,3-bisphospho-glycerate		0.345395	2.54e-09	3.22e-07		X301532	POLR1D	PREDICTED: Sus scrofa polymerase (RNA) I polypeptide D, 16kDa (POLR1D)
	C00236	1,3-bisphospho-glycerate		-0.338144	5.69e-09	6.4e-07		X290806	RPS27L	PREDICTED: Sus scrofa ribosomal protein S27-like (RPS27L)
	C00236	1,3-bisphospho-glycerate		-0.334208	8.73e-09	9.16e-07		X313292	FDFT1	Sus scrofa farnesyl-diphosphate farnesyltransferase 1 (FDFT1)
	C00236	1,3-bisphospho-glycerate		0.332889	1.01e-08	1.03e-06		X289076	LOC102161205	PREDICTED: Sus scrofa carnitine O-palmitoyltransferase 1, liver isoform-like (LOC102161205)
	C00236	1,3-bisphospho-glycerate		-0.33167	1.15e-08	1.15e-06		X321122	LOC100625138	PREDICTED: Sus scrofa lanosterol synthase-like (LOC100625138)
	C00236	1,3-bisphospho-glycerate		0.330085	1.36e-08	1.33e-06		X306518	DLC1	PREDICTED: Sus scrofa deleted in liver cancer 1 (DLC1)
	C00236	1,3-bisphospho-glycerate		0.329369	1.47e-08	1.42e-06		X291328	PLIN2	PREDICTED: Sus scrofa perilipin 2 (PLIN2)
	C00236	1,3-bisphospho-glycerate		0.326323	2.02e-08	1.86e-06		X302926	ANO10	PREDICTED: Sus scrofa anoctamin 10 (ANO10)
Lipid	C01089	3-hydroxybutyrate		-0.592152	0	0		X297437	AK3L1	PREDICTED: Sus scrofa adenylate kinase 3-like 1 (AK3L1)
Lipid	C01089	3-hydroxybutyrate		-0.545857	0	0		X321542	LOC100738008	PREDICTED: Sus scrofa thyroid hormone-inducible hepatic protein-like (LOC100738008)
Lipid	C01089	3-hydroxybutyrate		-0.537385	0	0		X300105	LOC100738008	PREDICTED: Sus scrofa thyroid hormone-inducible hepatic protein-like (LOC100738008)
Lipid	C01089	3-hydroxybutyrate		-0.531648	0	0		X312072	organic anion transporter	PREDICTED: Sus scrofa solute carrier family 22 (organic anion transporter)
Lipid	C01089	3-hydroxybutyrate		-0.505087	0	0		X310402	FABP1	Sus scrofa fatty acid binding protein 1, liver (FABP1)
Lipid	C01089	3-hydroxybutyrate		-0.496663	0	0		X312071	organic anion transporter	PREDICTED: Sus scrofa solute carrier family 22 (organic anion transporter)
Lipid	C01089	3-hydroxybutyrate		-0.49173	0	0		X288829	SCD	Sus scrofa stearoyl-CoA desaturase (delta-9-desaturase) (SCD)
Lipid	C01089	3-hydroxybutyrate		-0.48974	0	0		X308406	FDFT1	Sus scrofa farnesyl-diphosphate farnesyltransferase 1 (FDFT1)
Lipid	C01089	3-hydroxybutyrate		-0.483293	0	0		X328915	ALDH1A1
Lipid	C01089	3-hydroxybutyrate		-0.481444	0	0		X291577	GLDC	PREDICTED: Sus scrofa glycine dehydrogenase (decarboxylating) (GLDC)
Lipid	C01089	3-hydroxybutyrate		0.56517	0	0		X324013	TP53INP2	PREDICTED: Sus scrofa tumor protein p53 inducible nuclear protein 2 (TP53INP2)
Lipid	C01089	3-hydroxybutyrate		0.567946	0	0		X306547	AGPAT6	Sus scrofa 1-acylglycerol-3-phosphate O-acyltransferase 6 (lysophosphatidic acid acyltransferase, zeta) (AGPAT6)
Lipid	C01089	3-hydroxybutyrate		0.570086	0	0		X291738	CCBL1	PREDICTED: Sus scrofa cysteine conjugate-beta lyase, cytoplasmic (CCBL1)
Lipid	C01089	3-hydroxybutyrate		0.580653	0	0		X304295	SDS	PREDICTED: Sus scrofa serine dehydratase (SDS)
Lipid	C01089	3-hydroxybutyrate		0.586448	0	0		X293073	NMRAL1	PREDICTED: Sus scrofa NmrA-like family domain containing 1 (NMRAL1)
Lipid	C01089	3-hydroxybutyrate		0.600683	0	0		X310235	SMAP2	Sus scrofa small ArfGAP2 (SMAP2)
Lipid	C01089	3-hydroxybutyrate		0.600868	0	0		X301223	FBP1	Sus scrofa fructose-1,6-bisphosphatase 1 (FBP1)
Lipid	C01089	3-hydroxybutyrate		0.606682	0	0		X314260	PARM1
Lipid	C01089	3-hydroxybutyrate		0.614159	0	0		X303314	SLCO2A1	Sus scrofa solute carrier organic anion transporter family, member 2A1 (SLCO2A1)
Lipid	C01089	3-hydroxybutyrate		0.617911	0	0		X301345	FBP1	Sus scrofa fructose-1,6-bisphosphatase 1 (FBP1)
Carbohydrate	C00597	3-phosphoglycerate		-0.301262	2.64e-07	1.58e-05		X296216	LOC100522319	PREDICTED: Sus scrofa 60S acidic ribosomal protein P2-like (LOC100522319)
Carbohydrate	C00597	3-phosphoglycerate		-0.293293	5.58e-07	2.94e-05		X297702	LOC100524875	PREDICTED: Sus scrofa olfactory receptor 12D2-like (LOC100524875)
Carbohydrate	C00597	3-phosphoglycerate		0.293016	5.73e-07	3.01e-05		X309588	LOC100627721	PREDICTED: Sus scrofa mitotic spindle-associated MMXD complex subunit MIP18-like (LOC100627721)
Carbohydrate	C00597	3-phosphoglycerate		0.28243	1.5e-06	6.579e-05		X295546	KCNJ8	PREDICTED: Sus scrofa potassium inwardly-rectifying channel, subfamily J, member 8 (KCNJ8)
Carbohydrate	C00597	3-phosphoglycerate		0.279755	1.9e-06	7.98e-05		X294532	5S_rRNA
Carbohydrate	C00597	3-phosphoglycerate		-0.275143	2.84e-06	0.00011043		X334116	STAT3	PREDICTED: Sus scrofa signal transducer and activator of transcription 3 (acute-phase response factor) (STAT3)
Carbohydrate	C00597	3-phosphoglycerate		0.27218	3.66e-06	0.00013544		X305983	PPP1R7	Sus scrofa protein phosphatase 1, regulatory subunit 7 (PPP1R7)
Carbohydrate	C00597	3-phosphoglycerate		0.271838	3.77e-06	0.00013867		X303191	UBA3	PREDICTED: Sus scrofa ubiquitin-like modifier activating enzyme 3 (UBA3)
Carbohydrate	C00597	3-phosphoglycerate		-0.265217	6.57e-06	0.00021741		X331536	AP1M1	PREDICTED: Sus scrofa adaptor-related protein complex 1, mu 1 subunit (AP1M1)
Carbohydrate	C00597	3-phosphoglycerate		-0.261319	9.07e-06	0.00028109		X292071	PCSK5	PREDICTED: Sus scrofa proprotein convertase subtilisin/kexin type 5 (PCSK5)
Carbohydrate	C00597	3-phosphoglycerate		-0.260075	1e-05	0.0003047		X294164	LOC100520938	PREDICTED: Sus scrofa ubiquitin-conjugating enzyme E2 E3-like (LOC100520938)
Carbohydrate	C00597	3-phosphoglycerate		-0.259565	1.05e-05	0.0003149		X308107
Carbohydrate	C00597	3-phosphoglycerate		0.257877	1.2e-05	0.00035092		X312453	UQCC	Sus scrofa ubiquinol-cytochrome c reductase complex chaperone (UQCC)
Carbohydrate	C00597	3-phosphoglycerate		-0.251193	2.04e-05	0.00053491		X332940
Carbohydrate	C00597	3-phosphoglycerate		-0.250588	2.14e-05	0.00055547		X288727	LOC102167925	PREDICTED: Sus scrofa uncharacterized LOC102167925 (LOC102167925)
Carbohydrate	C00597	3-phosphoglycerate		0.249967	2.245e-05	0.0005772		X299516	BTC	PREDICTED: Sus scrofa betacellulin (BTC)
Carbohydrate	C00597	3-phosphoglycerate		0.249055	2.41e-05	0.00061023		X301783	MBNL2	PREDICTED: Sus scrofa muscleblind-like splicing regulator 2 (MBNL2)
Carbohydrate	C00597	3-phosphoglycerate		-0.248425	2.531e-05	0.00063439		X323857	NDFIP1	Sus scrofa Nedd4 family interacting protein 1 (NDFIP1)
Carbohydrate	C00597	3-phosphoglycerate		0.245521	3.17e-05	0.00075627		X335349	MIR411
Carbohydrate	C00597	3-phosphoglycerate		0.241649	4.25e-05	0.00095168		X305472	TANC1	PREDICTED: Sus scrofa tetratricopeptide repeat, ankyrin repeat and coiled-coil containing 1 (TANC1)
Amino acid	C01877	5-oxo-proline		-0.37865	4.8e-11	1.09e-08		X333899	LOC100524554
Amino acid	C01877	5-oxo-proline		-0.335375	7.7e-09	8.24e-07		X295785	PAH	PREDICTED: Sus scrofa phenylalanine hydroxylase (PAH)
Amino acid	C01877	5-oxo-proline		0.319743	4.01e-08	3.3e-06		X303191	UBA3	PREDICTED: Sus scrofa ubiquitin-like modifier activating enzyme 3 (UBA3)
Amino acid	C01877	5-oxo-proline		0.311868	8.9e-08	6.44e-06		X295546	KCNJ8	PREDICTED: Sus scrofa potassium inwardly-rectifying channel, subfamily J, member 8 (KCNJ8)
Amino acid	C01877	5-oxo-proline		-0.307035	1.44e-07	9.56e-06		X301541	LOC100517418	PREDICTED: Sus scrofa ubiquitin-like protein 3-like (LOC100517418)
Amino acid	C01877	5-oxo-proline		-0.306826	1.46e-07	9.72e-06		X322230
Amino acid	C01877	5-oxo-proline		-0.303335	2.06e-07	1.29e-05		X290517	CCDC28A	Sus scrofa coiled-coil domain containing 28A (CCDC28A)
Amino acid	C01877	5-oxo-proline		-0.30242	2.25e-07	1.39e-05		X323857	NDFIP1	Sus scrofa Nedd4 family interacting protein 1 (NDFIP1)
Amino acid	C01877	5-oxo-proline		-0.301013	2.57e-07	1.55e-05		X320892	LOC100513133	PREDICTED: Sus scrofa uncharacterized LOC100513133 (LOC100513133)
Amino acid	C01877	5-oxo-proline		-0.300386	2.73e-07	1.63e-05		X304954	CYP2C33	Sus scrofa cytochrome P450 2C33 (CYP2C33)
Amino acid	C01877	5-oxo-proline		-0.296723	3.87e-07	2.17e-05		X296216	LOC100522319	PREDICTED: Sus scrofa 60S acidic ribosomal protein P2-like (LOC100522319)
Amino acid	C01877	5-oxo-proline		-0.296719	3.87e-07	2.17e-05		X301688	NDFIP2	PREDICTED: Sus scrofa Nedd4 family interacting protein 2 (NDFIP2)
Amino acid	C01877	5-oxo-proline		0.283101	1.35e-06	6.06e-05		X309588	LOC100627721	PREDICTED: Sus scrofa mitotic spindle-associated MMXD complex subunit MIP18-like (LOC100627721)
Amino acid	C01877	5-oxo-proline		0.279358	1.88e-06	7.927e-05		X307161	ZC3HAV1	Sus scrofa zinc finger CCCH-type, antiviral 1 (ZC3HAV1)
Amino acid	C01877	5-oxo-proline		0.276611	2.4e-06	9.64e-05		X309775	DDX58	Sus scrofa DEAD (Asp-Glu-Ala-Asp) box polypeptide 58 (DDX58)
Amino acid	C01877	5-oxo-proline		0.276499	2.42e-06	9.72e-05		X290362	RBMX	Sus scrofa RNA binding motif protein, X-linked (RBMX)
Amino acid	C01877	5-oxo-proline		0.272945	3.29e-06	0.00012438		X311576	SLC16A12	PREDICTED: Sus scrofa solute carrier family 16, member 12 (SLC16A12)
Amino acid	C01877	5-oxo-proline		0.272409	3.45e-06	0.00012903		X298876	SPTLC2	PREDICTED: Sus scrofa serine palmitoyltransferase, long chain base subunit 2 (SPTLC2)
Amino acid	C01877	5-oxo-proline		0.271962	3.58e-06	0.00013309		X293436	COMMD1	PREDICTED: Sus scrofa copper metabolism (Murr1) domain containing 1 (COMMD1)
Amino acid	C01877	5-oxo-proline		0.266265	5.8e-06	0.00019669		X324995
Carbohydrate	C04442	6-phospho-gluconate		-0.32245	3.03e-08	2.61e-06		X301688	NDFIP2	PREDICTED: Sus scrofa Nedd4 family interacting protein 2 (NDFIP2)
Carbohydrate	C04442	6-phospho-gluconate		-0.311718	9.03e-08	6.52e-06		X295601	LOC100518837	PREDICTED: Sus scrofa gamma-aminobutyric acid receptor-associated protein-like 1-like (LOC100518837)
Carbohydrate	C04442	6-phospho-gluconate		0.306237	1.55e-07	1.02e-05		X288636	LOC100738213	PREDICTED: Sus scrofa collagen alpha-1(I) chain-like (LOC100738213)
Carbohydrate	C04442	6-phospho-gluconate		0.305093	1.73e-07	1.12e-05		X288852	FAP	PREDICTED: Sus scrofa fibroblast activation protein, alpha (FAP)
Carbohydrate	C04442	6-phospho-gluconate		-0.301607	2.43e-07	1.48e-05		X308517	SDHB	Sus scrofa succinate dehydrogenase complex, subunit B, iron sulfur (Ip) (SDHB)
Carbohydrate	C04442	6-phospho-gluconate		0.299937	2.85e-07	1.69e-05		X293174	ASPN	Sus scrofa asporin (ASPN)
Carbohydrate	C04442	6-phospho-gluconate		0.298993	3.12e-07	1.82e-05		X300400	COL1A2	Sus scrofa collagen, type I, alpha 2 (COL1A2)
Carbohydrate	C04442	6-phospho-gluconate		-0.297773	3.5e-07	2e-05		X304540	CYP2E1	Sus scrofa cytochrome P450, family 2, subfamily E, polypeptide 1 (CYP2E1)
Carbohydrate	C04442	6-phospho-gluconate		0.292515	5.73e-07	3.01e-05		X299352	GUCY1A3	Sus scrofa guanylate cyclase 1, soluble, alpha 3 (GUCY1A3)
Carbohydrate	C04442	6-phospho-gluconate		-0.292476	5.75e-07	3.01e-05		X301722	STK24	PREDICTED: Sus scrofa serine/threonine kinase 24 (STK24)
Carbohydrate	C04442	6-phospho-gluconate		-0.289002	7.92e-07	3.92e-05		X324019	LOC100513133	PREDICTED: Sus scrofa uncharacterized LOC100513133 (LOC100513133)
Carbohydrate	C04442	6-phospho-gluconate		0.288781	8.08e-07	3.99e-05		X317092	PTPN13	PREDICTED: Sus scrofa protein tyrosine phosphatase, non-receptor type 13 (APO-1/CD95 (Fas)-associated phosphatase) (PTPN13)
Carbohydrate	C04442	6-phospho-gluconate		0.288578	8.23e-07	4.049e-05		X305687	COL3A1	Sus scrofa collagen, type III, alpha 1 (COL3A1)
Carbohydrate	C04442	6-phospho-gluconate		0.28788	8.77e-07	4.26e-05		X322215
Carbohydrate	C04442	6-phospho-gluconate		-0.287627	8.98e-07	4.34e-05		X326528	CLMN
Carbohydrate	C04442	6-phospho-gluconate		-0.286901	9.59e-07	4.58e-05		X331035	ABCG8
Carbohydrate	C04442	6-phospho-gluconate		-0.28482	1.16e-06	5.346e-05		X303082	RBM15B	PREDICTED: Sus scrofa RNA binding motif protein 15B (RBM15B)
Carbohydrate	C04442	6-phospho-gluconate		-0.28378	1.27e-06	5.77e-05		X289949	ARG2	PREDICTED: Sus scrofa arginase 2 (ARG2)
Carbohydrate	C04442	6-phospho-gluconate		0.281942	1.5e-06	6.58e-05		X301354	VIM	PREDICTED: Sus scrofa vimentin (VIM)
Carbohydrate	C04442	6-phospho-gluconate		0.281669	1.53e-06	6.716e-05		X293652	EFEMP1	Sus scrofa EGF containing fibulin-like extracellular matrix protein 1 (EFEMP1)
Nucleotide	C00008	ADP		0.30488	1.77e-07	1.139e-05		X297692	TRIM38
Nucleotide	C00008	ADP		-0.278966	1.95e-06	8.15e-05		X303398	CDV3	PREDICTED: Sus scrofa CDV3 homolog (mouse) (CDV3)
Nucleotide	C00008	ADP		-0.271093	3.86e-06	0.00014136		X314881	NDFIP2	PREDICTED: Sus scrofa Nedd4 family interacting protein 2 (NDFIP2)
Nucleotide	C00008	ADP		-0.262018	8.25e-06	0.0002607		X301721	ING1	PREDICTED: Sus scrofa inhibitor of growth family, member 1 (ING1)
Nucleotide	C00008	ADP		-0.250087	2.15e-05	0.00055776		X301688	NDFIP2	PREDICTED: Sus scrofa Nedd4 family interacting protein 2 (NDFIP2)
Nucleotide	C00008	ADP		0.249094	2.32e-05	0.00059298		X305639	PARD3B	PREDICTED: Sus scrofa par-3 family cell polarity regulator beta (PARD3B)
Nucleotide	C00008	ADP		0.248348	2.46e-05	0.00062076		X311576	SLC16A12	PREDICTED: Sus scrofa solute carrier family 16, member 12 (SLC16A12)
Nucleotide	C00008	ADP		0.248105	2.51e-05	0.00063009		X324527
Nucleotide	C00008	ADP		-0.246284	2.89e-05	0.00070377		X325110	FAM120B	PREDICTED: Sus scrofa family with sequence similarity 120B (FAM120B)
Nucleotide	C00008	ADP		-0.244867	3.22e-05	0.00076662		X297999	GNMT	Sus scrofa glycine N-methyltransferase (GNMT)
Nucleotide	C00008	ADP		-0.244184	3.39e-05	0.00079857		X315009	NAPB	PREDICTED: Sus scrofa N-ethylmaleimide-sensitive factor attachment protein, beta (NAPB)
Nucleotide	C00008	ADP		-0.244049	3.43e-05	0.00080492		X323328	HDAC4	PREDICTED: Sus scrofa histone deacetylase 4 (HDAC4)
Nucleotide	C00008	ADP		-0.243805	3.49e-05	0.00081684		X292071	PCSK5	PREDICTED: Sus scrofa proprotein convertase subtilisin/kexin type 5 (PCSK5)
Nucleotide	C00008	ADP		0.24341	3.6e-05	0.00083671		X322402	SOX9
Nucleotide	C00008	ADP		-0.242871	3.75e-05	0.00086377		X290185	LPAR4	PREDICTED: Sus scrofa lysophosphatidic acid receptor 4 (LOC100038017)
Nucleotide	C00008	ADP		0.238609	5.17e-05	0.00111059		X296896	ZNF684	PREDICTED: Sus scrofa zinc finger protein 684 (ZNF684)
Nucleotide	C00008	ADP		0.238145	5.35e-05	0.00114162		X307304	LOC100519283	PREDICTED: Sus scrofa uncharacterized LOC100519283 (LOC100519283)
Nucleotide	C00008	ADP		0.23729	5.7e-05	0.00120027		X319278	CDC14A
Nucleotide	C00008	ADP		0.23501	6.75e-05	0.00136985		X324093	TRIM9	PREDICTED: Sus scrofa tripartite motif containing 9 (TRIM9)
Nucleotide	C00008	ADP		0.233666	7.45e-05	0.00147925		X325410
Nucleotide	C00020	AMP		-0.264035	6.98e-06	0.00022814		X290185	LOC100038017	PREDICTED: Sus scrofa lysophosphatidic acid receptor 4 (LOC100038017)
Nucleotide	C00020	AMP		-0.243754	3.51e-05	0.00081942		X295071	FOXRED2	Sus scrofa FAD-dependent oxidoreductase domain containing 2 (FOXRED2)
Nucleotide	C00020	AMP		-0.234249	7.14e-05	0.00143096		X294816	LOC100515728	PREDICTED: Sus scrofa uncharacterized LOC100515728 (LOC100515728)
Nucleotide	C00020	AMP		-0.224085	0.00014783	0.00251978		X320716
Nucleotide	C00020	AMP		0.219709	0.00020025	0.00318616		X303996	DDX60	PREDICTED: Sus scrofa DEAD (Asp-Glu-Ala-Asp) box polypeptide 60 (DDX60)
Nucleotide	C00020	AMP		-0.218011	0.00022493	0.00348813		X323898	PCBP4	PREDICTED: Sus scrofa poly(rC) binding protein 4 (PCBP4)
Nucleotide	C00020	AMP		-0.217585	0.00023155	0.00356643		X297114	C1orf200
Nucleotide	C00020	AMP		-0.213066	0.00031388	0.00450324		X304353	SDF2L1	PREDICTED: Sus scrofa stromal cell-derived factor 2-like 1 (SDF2L1)
Nucleotide	C00020	AMP		0.209865	0.00038791	0.00529879		X305639	PARD3B	PREDICTED: Sus scrofa par-3 family cell polarity regulator beta (PARD3B)
Nucleotide	C00020	AMP		-0.208168	0.00043345	0.00576766		X297702	LOC100524875	PREDICTED: Sus scrofa olfactory receptor 12D2-like (LOC100524875)
Nucleotide	C00020	AMP		-0.206469	0.00048396	0.00627445		X318713
Nucleotide	C00020	AMP		-0.205994	0.00049905	0.00642051		X327456	LOC100447881
Nucleotide	C00020	AMP		0.201981	0.00064489	0.00780865		X324093	TRIM9	PREDICTED: Sus scrofa tripartite motif containing 9 (TRIM9)
Nucleotide	C00020	AMP		0.198623	0.0007962	0.00915863		X327963	RABGAP1	PREDICTED: Sus scrofa RAB GTPase activating protein 1 (RABGAP1)
Nucleotide	C00020	AMP		0.197499	0.00085377	0.00965116		X305013	IFIT1	Sus scrofa interferon-induced protein with tetratricopeptide repeats 1 (IFIT1)
Nucleotide	C00020	AMP		0.19702	0.00087946	0.00986991		X309025	NBR1	PREDICTED: Sus scrofa neighbor of BRCA1 gene 1 (NBR1)
Nucleotide	C00020	AMP		0.196524	0.00090681	0.0100995		X307498
Nucleotide	C00020	AMP		0.194678	0.00101557	0.0110014		X293488	LOC100624693	PREDICTED: Sus scrofa cytochrome P450 1B1-like (LOC100624693)
Nucleotide	C00020	AMP		0.193732	0.00107589	0.0114816		X313037	MED28	Sus scrofa mediator complex subunit 28 (MED28)
Nucleotide	C00020	AMP		0.192936	0.00112911	0.0119		X311143	DDX60	PREDICTED: Sus scrofa DEAD (Asp-Glu-Ala-Asp) box polypeptide 60 (DDX60)
Nucleotide	C00002	ATP		-0.348095	1.87e-09	2.48e-07		X301688	NDFIP2	PREDICTED: Sus scrofa Nedd4 family interacting protein 2 (NDFIP2)
Nucleotide	C00002	ATP		0.347975	1.9e-09	2.51e-07		X311576	SLC16A12	PREDICTED: Sus scrofa solute carrier family 16, member 12 (SLC16A12)
Nucleotide	C00002	ATP		0.347353	2.04e-09	2.67e-07		X305397	TLR3	Sus scrofa toll-like receptor 3 (TLR3)
Nucleotide	C00002	ATP		0.340598	4.34e-09	5.08e-07		X288800	ANK3	PREDICTED: Sus scrofa ankyrin 3, node of Ranvier (ankyrin G) (ANK3)
Nucleotide	C00002	ATP		-0.339399	4.95e-09	5.69e-07		X301721	ING1	PREDICTED: Sus scrofa inhibitor of growth family, member 1 (ING1)
Nucleotide	C00002	ATP		-0.337055	6.41e-09	7.06e-07		X325110	FAM120B	PREDICTED: Sus scrofa family with sequence similarity 120B (FAM120B)
Nucleotide	C00002	ATP		0.331459	1.17e-08	1.17e-06		X322215
Nucleotide	C00002	ATP		-0.324586	2.43e-08	2.17e-06		X320892	LOC100513133	PREDICTED: Sus scrofa uncharacterized LOC100513133 (LOC100513133)
Nucleotide	C00002	ATP		0.323099	2.84e-08	2.47e-06		X305639	PARD3B	PREDICTED: Sus scrofa par-3 family cell polarity regulator beta (PARD3B)
Nucleotide	C00002	ATP		0.322705	2.95e-08	2.55e-06		X301354	VIM	PREDICTED: Sus scrofa vimentin (VIM)
Nucleotide	C00002	ATP		0.319095	4.29e-08	3.49e-06		X304775	SLC16A12	PREDICTED: Sus scrofa solute carrier family 16, member 12 (SLC16A12)
Nucleotide	C00002	ATP		0.315101	6.43e-08	4.91e-06		X303191	UBA3	PREDICTED: Sus scrofa ubiquitin-like modifier activating enzyme 3 (UBA3)
Nucleotide	C00002	ATP		0.313286	7.72e-08	5.72e-06		X299348	LOC100525350	PREDICTED: Sus scrofa polyprenol reductase-like (LOC100525350)
Nucleotide	C00002	ATP		-0.312667	8.22e-08	6.02e-06		X297451	NUDFV2	Sus scrofa NDUFV2 (NUDFV2)
Nucleotide	C00002	ATP		0.311021	9.68e-08	6.91e-06		X301610	LRCH1	PREDICTED: Sus scrofa leucine-rich repeats and calponin homology (CH) domain containing 1 (LRCH1)
Nucleotide	C00002	ATP		-0.309817	1.09e-07	7.62e-06		X303398	CDV3	PREDICTED: Sus scrofa CDV3 homolog (mouse) (CDV3)
Nucleotide	C00002	ATP		-0.303888	1.95e-07	1.23e-05		X325459
Nucleotide	C00002	ATP		-0.303782	1.97e-07	1.24e-05		X310166	HNRNPAB	Sus scrofa heterogeneous nuclear ribonucleoprotein A/B (HNRNPAB)
Nucleotide	C00002	ATP		-0.300682	2.65e-07	1.59e-05		X308397	SDHB	Sus scrofa succinate dehydrogenase complex, subunit B, iron sulfur (Ip) (SDHB)
Nucleotide	C00002	ATP		-0.300347	2.74e-07	1.64e-05		X313883	BSDC1	PREDICTED: Sus scrofa BSD domain containing 1 (BSDC1)
Amino acid	C00099	beta-alanine		0.367983	1.8e-10	3.36e-08		X334225	LOC100626629	PREDICTED: Sus scrofa kidney mitochondrial carrier protein 1-like (LOC100626629)
Amino acid	C00099	beta-alanine		0.35646	7.14e-10	1.09e-07		X324013	TP53INP2	PREDICTED: Sus scrofa tumor protein p53 inducible nuclear protein 2 (TP53INP2)
Amino acid	C00099	beta-alanine		0.353392	1.02e-09	1.48e-07		X303314	SLCO2A1	Sus scrofa solute carrier organic anion transporter family, member 2A1 (SLCO2A1)
Amino acid	C00099	beta-alanine		0.347356	2.04e-09	2.66e-07		X302790	LOC100739126	PREDICTED: Sus scrofa nuclear distribution protein nudE-like 1-like (LOC100739126)
Amino acid	C00099	beta-alanine		0.347118	2.09e-09	2.73e-07		X314260	PARM1
Amino acid	C00099	beta-alanine		0.341683	3.85e-09	4.58e-07		X299440	PARM1	Sus scrofa prostate androgen-regulated mucin-like protein 1 (PARM1)
Amino acid	C00099	beta-alanine		0.339876	4.7e-09	5.44e-07		X301532	POLR1D	PREDICTED: Sus scrofa polymerase (RNA) I polypeptide D, 16kDa (POLR1D)
Amino acid	C00099	beta-alanine		0.334278	8.67e-09	9.1e-07		X309916	RGS1	PREDICTED: Sus scrofa regulator of G-protein signaling 1 (RGS1)
Amino acid	C00099	beta-alanine		-0.331898	1.12e-08	1.13e-06		X293892	SYBU	PREDICTED: Sus scrofa syntabulin (syntaxin-interacting) (SYBU)
Amino acid	C00099	beta-alanine		0.331711	1.14e-08	1.15e-06		X308458	GPNMB	Sus scrofa glycoprotein (transmembrane) nmb (GPNMB)
Amino acid	C00099	beta-alanine		0.330648	1.28e-08	1.26e-06		X294991	PMM1	Sus scrofa phosphomannomutase 1 (PMM1)
Amino acid	C00099	beta-alanine		-0.326046	2.08e-08	1.91e-06		X293954	DPYS	PREDICTED: Sus scrofa dihydropyrimidinase (DPYS)
Amino acid	C00099	beta-alanine		-0.325173	2.28e-08	2.06e-06		X292062	PSAT1	PREDICTED: Sus scrofa phosphoserine aminotransferase 1 (PSAT1)
Amino acid	C00099	beta-alanine		-0.323724	2.66e-08	2.34e-06		X323693
Amino acid	C00099	beta-alanine		-0.320037	3.89e-08	3.22e-06		X309840	FASN	Sus scrofa fatty acid synthase (FASN)
Amino acid	C00099	beta-alanine		-0.318647	4.49e-08	3.63e-06		X310145	TLR5	Sus scrofa toll-like receptor 5 (TLR5)
Amino acid	C00099	beta-alanine		-0.317563	5.01e-08	3.98e-06		X288829	SCD	Sus scrofa stearoyl-CoA desaturase (delta-9-desaturase) (SCD)
Amino acid	C00099	beta-alanine		-0.316918	5.35e-08	4.2e-06		X304477	SIRT4	Sus scrofa sirtuin 4 (SIRT4)
Amino acid	C00099	beta-alanine		-0.315081	6.45e-08	4.92e-06		X289120	RNF130	PREDICTED: Sus scrofa ring finger protein 130 (RNF130)
Amino acid	C00099	beta-alanine		-0.314672	6.72e-08	5.09e-06		X294032	SYBU	PREDICTED: Sus scrofa syntabulin (syntaxin-interacting) (SYBU)
Nucleotide	C00575	cAMP		-0.380885	3.62e-11	8.48e-09		X308987	PMPCA	PREDICTED: Sus scrofa peptidase (mitochondrial processing) alpha (PMPCA)
Nucleotide	C00575	cAMP		0.353282	1.03e-09	1.5e-07		X297736	LOC100158121	PREDICTED: Sus scrofa histone H2A type 1-like (LOC100158121)
Nucleotide	C00575	cAMP		-0.352597	1.12e-09	1.6e-07		X292038	RFK	PREDICTED: Sus scrofa riboflavin kinase (RFK)
Nucleotide	C00575	cAMP		-0.346181	2.33e-09	2.99e-07		X290937	GTF2A2	PREDICTED: Sus scrofa general transcription factor IIA, 2, 12kDa (GTF2A2)
Nucleotide	C00575	cAMP		0.341738	3.83e-09	4.56e-07		X304613	TPTE2P2
Nucleotide	C00575	cAMP		0.33873	5.33e-09	6.06e-07		X297839	LOC100511884	PREDICTED: Sus scrofa histone H2A type 1-like (LOC100511884)
Nucleotide	C00575	cAMP		0.337906	5.84e-09	6.54e-07		X297608	BLOC1S5	Sus scrofa muted protein (BLOC1S5)
Nucleotide	C00575	cAMP		0.335058	7.96e-09	8.48e-07		X308185	RPS25	PREDICTED: Sus scrofa ribosomal protein S25 (RPS25)
Nucleotide	C00575	cAMP		0.326419	2e-08	1.84e-06		X308914	LOC100515857	PREDICTED: Sus scrofa c-C motif chemokine 3-like (LOC100515857)
Nucleotide	C00575	cAMP		-0.3252	2.28e-08	2.05e-06		X311335	GATC	PREDICTED: Sus scrofa glutamyl-tRNA(Gln) amidotransferase, subunit C (GATC)
Nucleotide	C00575	cAMP		0.324006	2.58e-08	2.28e-06		X297526	RN28S1
Nucleotide	C00575	cAMP		0.320678	3.64e-08	3.05e-06		X292328	7SK
Nucleotide	C00575	cAMP		0.320381	3.76e-08	3.12e-06		X293798	LOC100514709	PREDICTED: Sus scrofa small ubiquitin-related modifier 1-like (LOC100514709)
Nucleotide	C00575	cAMP		0.319939	3.93e-08	3.25e-06		X300324	PTMA
Nucleotide	C00575	cAMP		-0.319374	4.17e-08	3.41e-06		X304910	TAF5L	PREDICTED: Sus scrofa TAF5-like RNA polymerase II, p300/CBP-associated factor (PCAF)-associated factor, 65kDa (TAF5L)
Nucleotide	C00575	cAMP		-0.317218	5.19e-08	4.1e-06		X294825	HIAT1	PREDICTED: Sus scrofa hippocampus abundant transcript 1 (HIAT1)
Nucleotide	C00575	cAMP		-0.316439	5.62e-08	4.38e-06		X293747	RAB10	Sus scrofa RAB10, member RAS oncogene family (RAB10)
Nucleotide	C00575	cAMP		-0.316098	5.82e-08	4.51e-06		X324681	C13H20orf11
Nucleotide	C00575	cAMP		-0.315854	5.96e-08	4.61e-06		X305207	U6
Nucleotide	C00575	cAMP		-0.310526	1.02e-07	7.19e-06		X305443	PPP2CB	PREDICTED: Sus scrofa protein phosphatase 2, catalytic subunit, beta isozyme (PPP2CB)
Nucleotide	C00112	CDP		-0.386091	1.85e-11	4.76e-09		X300105	LOC100738008	PREDICTED: Sus scrofa thyroid hormone-inducible hepatic protein-like (LOC100738008)
Nucleotide	C00112	CDP		0.38177	3.23e-11	7.69e-09		X300793	NCF2	PREDICTED: Sus scrofa neutrophil cytosolic factor 2 (NCF2)
Nucleotide	C00112	CDP		0.381659	3.28e-11	7.79e-09		X288527	THBS1	Sus scrofa thrombospondin 1 (THBS1)
Nucleotide	C00112	CDP		0.379284	4.43e-11	1.01e-08		X294768	CD53	PREDICTED: Sus scrofa CD53 molecule (CD53)
Nucleotide	C00112	CDP		-0.379089	4.54e-11	1.04e-08		X321542	LOC100738008	PREDICTED: Sus scrofa thyroid hormone-inducible hepatic protein-like (LOC100738008)
Nucleotide	C00112	CDP		0.377117	5.83e-11	1.28e-08		X324013	TP53INP2	PREDICTED: Sus scrofa tumor protein p53 inducible nuclear protein 2 (TP53INP2)
Nucleotide	C00112	CDP		0.375394	7.23e-11	1.55e-08		X289500	CD83	PREDICTED: Sus scrofa CD83 molecule (CD83)
Nucleotide	C00112	CDP		0.373065	9.66e-11	1.98e-08		X299440	PARM1	Sus scrofa prostate androgen-regulated mucin-like protein 1 (PARM1)
Nucleotide	C00112	CDP		0.367602	1.89e-10	3.5e-08		X302508	BCL6B	PREDICTED: Sus scrofa B-cell CLL/lymphoma 6, member B (BCL6B)
Nucleotide	C00112	CDP		-0.366382	2.19e-10	3.97e-08		X302305	ACACA	Sus scrofa acetyl-CoA carboxylase alpha (ACACA)
Nucleotide	C00112	CDP		0.366008	2.29e-10	4.12e-08		X307702	MSN	Sus scrofa moesin (MSN)
Nucleotide	C00112	CDP		0.365879	2.33e-10	4.18e-08		X309714	TNFRSF1B	Sus scrofa tumor necrosis factor receptor superfamily, member 1B (TNFRSF1B)
Nucleotide	C00112	CDP		-0.359716	4.87e-10	7.86e-08		X288829	SCD	Sus scrofa stearoyl-CoA desaturase (delta-9-desaturase) (SCD)
Nucleotide	C00112	CDP		0.359652	4.9e-10	7.91e-08		X308332	IL1RN
Nucleotide	C00112	CDP		-0.356556	7.06e-10	1.08e-07		X305474	LOC100515931	PREDICTED: Sus scrofa protein phosphatase 1 regulatory subunit 3B-like (LOC100515931)
Nucleotide	C00112	CDP		-0.351775	1.23e-09	1.73e-07		X295591	XRCC6BP1	PREDICTED: Sus scrofa XRCC6 binding protein 1 (XRCC6BP1)
Nucleotide	C00112	CDP		-0.3514	1.28e-09	1.8e-07		X295440	XRCC6BP1	PREDICTED: Sus scrofa XRCC6 binding protein 1 (XRCC6BP1)
Nucleotide	C00112	CDP		-0.345312	2.56e-09	3.24e-07		X296994	TTC39C	PREDICTED: Sus scrofa tetratricopeptide repeat domain 39C (TTC39C)
Nucleotide	C00112	CDP		-0.343741	3.06e-09	3.77e-07		X328915	ALDH1A1
Nucleotide	C00112	CDP		-0.338188	5.66e-09	6.37e-07		X304767	GPAT	PREDICTED: Sus scrofa glycerol-3-phosphate acyltransferase (GPAT)
Energy	C00158	citrate		-0.289546	8.63e-07	4.21e-05		X333529
Energy	C00158	citrate		-0.280711	1.9e-06	7.98e-05		X295435	BHLHE41	PREDICTED: Sus scrofa basic helix-loop-helix family, member e41 (BHLHE41)
Energy	C00158	citrate		-0.27621	2.81e-06	0.00010957		X304419	DEPDC5	PREDICTED: Sus scrofa DEP domain containing 5 (DEPDC5)
Energy	C00158	citrate		-0.270286	4.65e-06	0.00016458		X322143
Energy	C00158	citrate		0.263915	7.9e-06	0.00025178		X310197	IGF1	PREDICTED: Sus scrofa insulin-like growth factor 1 (somatomedin C) (IGF1)
Energy	C00158	citrate		-0.259475	1.13e-05	0.00033563		X322131	LOC102167139	PREDICTED: Sus scrofa uncharacterized LOC102167139 (LOC102167139)
Energy	C00158	citrate		-0.258135	1.262e-05	0.00036558		X302600	SAT2	Sus scrofa spermidine/spermine N1-acetyltransferase family member 2 (SAT2)
Energy	C00158	citrate		-0.254927	1.63e-05	0.00044797		X325426
Energy	C00158	citrate		0.251559	2.12e-05	0.00055216		X299567	SYNPO2	PREDICTED: Sus scrofa synaptopodin 2 (SYNPO2)
Energy	C00158	citrate		-0.250523	2.301e-05	0.00058831		X314920	KHNYN	PREDICTED: Sus scrofa KH and NYN domain containing (KHNYN)
Energy	C00158	citrate		-0.248903	2.61e-05	0.00064966		X319776	BRD4	Sus scrofa bromodomain containing 4 (BRD4)
Energy	C00158	citrate		0.248903	2.61e-05	0.00064966		X325264
Energy	C00158	citrate		-0.24768	2.866e-05	0.00069943		X309262	MAML1	PREDICTED: Sus scrofa mastermind-like 1 (Drosophila) (MAML1)
Energy	C00158	citrate		0.244717	3.59e-05	0.00083524		X334319	IGF1
Energy	C00158	citrate		0.242458	4.26e-05	0.00095386		X295752	IGF1	PREDICTED: Sus scrofa insulin-like growth factor 1 (somatomedin C) (IGF1)
Energy	C00158	citrate		0.238573	5.69e-05	0.00119769		X288527	THBS1	Sus scrofa thrombospondin 1 (THBS1)
Energy	C00158	citrate		0.237178	6.3e-05	0.00129835		X295874	IGF1	PREDICTED: Sus scrofa insulin-like growth factor 1 (somatomedin C) (IGF1)
Energy	C00158	citrate		0.233956	7.97e-05	0.0015588		X303872	LOC102160653	PREDICTED: Sus scrofa filamin A-interacting protein 1-like (LOC102160653)
Energy	C00158	citrate		0.229582	0.00010912	0.00199093		X318692	SAMD4A
Energy	C00158	citrate		0.22923	0.00011187	0.00202974		X323263	DIO2
Nucleotide	C00055	CMP		-0.736604	0	0		X300105	LOC100738008	PREDICTED: Sus scrofa thyroid hormone-inducible hepatic protein-like (LOC100738008)
Nucleotide	C00055	CMP		-0.718596	0	0		X321542	LOC100738008	PREDICTED: Sus scrofa thyroid hormone-inducible hepatic protein-like (LOC100738008)
Nucleotide	C00055	CMP		-0.692142	0	0		X312071	organic anion transporter	PREDICTED: Sus scrofa solute carrier family 22 (organic anion transporter)
Nucleotide	C00055	CMP		-0.673604	0	0		X312072	organic anion transporter	PREDICTED: Sus scrofa solute carrier family 22 (organic anion transporter)
Nucleotide	C00055	CMP		-0.662471	0	0		X288829	SCD	Sus scrofa stearoyl-CoA desaturase (delta-9-desaturase) (SCD)
Nucleotide	C00055	CMP		-0.643454	0	0		X328915	ALDH1A1
Nucleotide	C00055	CMP		-0.616017	0	0		X310402	FABP1	Sus scrofa fatty acid binding protein 1, liver (FABP1)
Nucleotide	C00055	CMP		-0.61223	0	0		X304767	GPAT	PREDICTED: Sus scrofa glycerol-3-phosphate acyltransferase (GPAT)
Nucleotide	C00055	CMP		-0.605454	0	0		X311747	GPAT	PREDICTED: Sus scrofa glycerol-3-phosphate acyltransferase (GPAT)
Nucleotide	C00055	CMP		-0.602883	0	0		X294555	HFE2	PREDICTED: Sus scrofa hemochromatosis type 2 (juvenile) (HFE2)
Nucleotide	C00055	CMP		0.667145	0	0		X323328	HDAC4	PREDICTED: Sus scrofa histone deacetylase 4 (HDAC4)
Nucleotide	C00055	CMP		0.667867	0	0		X314260	PARM1
Nucleotide	C00055	CMP		0.670721	0	0		X301345	FBP1	Sus scrofa fructose-1,6-bisphosphatase 1 (FBP1)
Nucleotide	C00055	CMP		0.684786	0	0		X303314	SLCO2A1	Sus scrofa solute carrier organic anion transporter family, member 2A1 (SLCO2A1)
Nucleotide	C00055	CMP		0.688146	0	0		X307362	LOC100738248	PREDICTED: Sus scrofa endonuclease/exonuclease/phosphatase family domain-containing protein 1-like (LOC100738248)
Nucleotide	C00055	CMP		0.701406	0	0		X324013	TP53INP2	PREDICTED: Sus scrofa tumor protein p53 inducible nuclear protein 2 (TP53INP2)
Nucleotide	C00055	CMP		0.703189	0	0		X319409	LOC100621325	PREDICTED: Sus scrofa serine/threonine-protein kinase SIK2-like (LOC100621325)
Nucleotide	C00055	CMP		0.716689	0	0		X314180	LOC100624327	PREDICTED: Sus scrofa endonuclease/exonuclease/phosphatase family domain-containing protein 1-like (LOC100624327)
Nucleotide	C00055	CMP		0.71695	0	0		X321270	HDAC4
Nucleotide	C00055	CMP		0.723483	0	0		X293073	NMRAL1	PREDICTED: Sus scrofa NmrA-like family domain containing 1 (NMRAL1)
	C00010	coenzyme A		-0.47845	0	0		X321270	HDAC4
	C00010	coenzyme A		0.49356	0	0		X304767	GPAT	PREDICTED: Sus scrofa glycerol-3-phosphate acyltransferase (GPAT)
	C00010	coenzyme A		0.514513	0	0		X311747	GPAT	PREDICTED: Sus scrofa glycerol-3-phosphate acyltransferase (GPAT)
	C00010	coenzyme A		-0.453484	8.88e-16	7.33e-13		X314180	LOC100624327	PREDICTED: Sus scrofa endonuclease/exonuclease/phosphatase family domain-containing protein 1-like (LOC100624327)
	C00010	coenzyme A		0.447519	2.66e-15	1.99e-12		X294555	HFE2	PREDICTED: Sus scrofa hemochromatosis type 2 (juvenile) (HFE2)
	C00010	coenzyme A		-0.445453	3.77e-15	2.74e-12		X308374	G6PC
	C00010	coenzyme A		0.440141	8.66e-15	5.73e-12		X321542	LOC100738008	PREDICTED: Sus scrofa thyroid hormone-inducible hepatic protein-like (LOC100738008)
	C00010	coenzyme A		0.439218	9.99e-15	6.51e-12		X300105	LOC100738008	PREDICTED: Sus scrofa thyroid hormone-inducible hepatic protein-like (LOC100738008)
	C00010	coenzyme A		0.438828	1.07e-14	6.87e-12		X310140	LOC100049690	Sus scrofa adiponutrin (LOC100049690)
	C00010	coenzyme A		-0.438668	1.09e-14	7e-12		X308457	G6PC
	C00010	coenzyme A		-0.438081	1.2e-14	7.6e-12		X307362	LOC100738248	PREDICTED: Sus scrofa endonuclease/exonuclease/phosphatase family domain-containing protein 1-like (LOC100738248)
	C00010	coenzyme A		-0.435015	1.91e-14	1.15e-11		X310533	KDM6A	PREDICTED: Sus scrofa lysine (K)-specific demethylase 6A (KDM6A)
	C00010	coenzyme A		0.434409	2.09e-14	1.24e-11		X308274
	C00010	coenzyme A		0.43248	2.8e-14	1.62e-11		X298557	TM6SF1	PREDICTED: Sus scrofa transmembrane 6 superfamily member 1 (TM6SF1)
	C00010	coenzyme A		-0.429714	4.22e-14	2.32e-11		X317665	SIK1
	C00010	coenzyme A		-0.427293	6.06e-14	3.19e-11		X296657	BSPH1	PREDICTED: Sus scrofa binder of sperm protein homolog 1 (BSPH1)
	C00010	coenzyme A		-0.426704	6.62e-14	3.44e-11		X323328	HDAC4	PREDICTED: Sus scrofa histone deacetylase 4 (HDAC4)
	C00010	coenzyme A		-0.425655	7.73e-14	3.94e-11		X293073	NMRAL1	PREDICTED: Sus scrofa NmrA-like family domain containing 1 (NMRAL1)
	C00010	coenzyme A		0.415373	3.45e-13	1.46e-10		X311746	GPAT	PREDICTED: Sus scrofa glycerol-3-phosphate acyltransferase (GPAT)
	C00010	coenzyme A		0.411555	5.93e-13	2.35e-10		X308269
Amino acid	C00097	cysteine		0.297696	3.53e-07	2.01e-05		X304486	GGT1	PREDICTED: Sus scrofa gamma-glutamyltransferase 1 (GGT1)
Amino acid	C00097	cysteine		0.276596	2.4e-06	9.652e-05		X289461	SIGLEC5	PREDICTED: Sus scrofa sialic acid binding Ig-like lectin 5 (SIGLEC5)
Amino acid	C00097	cysteine		-0.274393	2.9e-06	0.00011255		X291161	LRRC28	PREDICTED: Sus scrofa leucine rich repeat containing 28 (LRRC28)
Amino acid	C00097	cysteine		0.270671	4e-06	0.00014555		X302508	BCL6B	PREDICTED: Sus scrofa B-cell CLL/lymphoma 6, member B (BCL6B)
Amino acid	C00097	cysteine		0.26107	8.92e-06	0.00027743		X296126	LOC100516270	PREDICTED: Sus scrofa RNA-binding protein NOB1-like (LOC100516270)
Amino acid	C00097	cysteine		-0.260257	9.53e-06	0.00029253		X306279	March6	Sus scrofa membrane-associated ring finger (C3HC4) 6, E3 ubiquitin protein ligase (MARCH6)
Amino acid	C00097	cysteine		0.257095	1.23e-05	0.00035853		X297957	RPA39	PREDICTED: Sus scrofa RNA polymerase I subunit hRPA39 (RPA39)
Amino acid	C00097	cysteine		-0.256601	1.28e-05	0.00037012		X298693	ISCA2	PREDICTED: Sus scrofa iron-sulfur cluster assembly 2 (ISCA2)
Amino acid	C00097	cysteine		0.255365	1.42e-05	0.00040047		X307362	LOC100738248	PREDICTED: Sus scrofa endonuclease/exonuclease/phosphatase family domain-containing protein 1-like (LOC100738248)
Amino acid	C00097	cysteine		-0.252476	1.78e-05	0.00048089		X305710	ATIC	Sus scrofa 5-aminoimidazole-4-carboxamide ribonucleotide formyltransferase/IMP cyclohydrolase (ATIC)
Amino acid	C00097	cysteine		-0.249944	2.17e-05	0.00056257		X307155	TMEM209	PREDICTED: Sus scrofa transmembrane protein 209 (TMEM209)
Amino acid	C00097	cysteine		0.249956	2.172e-05	0.00056219		X310183	SLA-3	Sus scrofa MHC class I antigen 3 (SLA-3)
Amino acid	C00097	cysteine		-0.249833	2.193e-05	0.00056653		X299813	LOC100522692	PREDICTED: Sus scrofa 3-hydroxybutyrate dehydrogenase type 2-like (LOC100522692)
Amino acid	C00097	cysteine		0.2484	2.45e-05	0.0006188		X288640	PPP1R9B	PREDICTED: Sus scrofa protein phosphatase 1, regulatory subunit 9B (PPP1R9B)
Amino acid	C00097	cysteine		0.247235	2.68e-05	0.00066461		X310170	MGLL	Sus scrofa monoglyceride lipase (MGLL)
Amino acid	C00097	cysteine		0.247032	2.73e-05	0.00067276		X292475	SH2D3C	PREDICTED: Sus scrofa SH2 domain containing 3C (SH2D3C)
Amino acid	C00097	cysteine		-0.246171	2.91e-05	0.00070859		X296076	CFDP1	PREDICTED: Sus scrofa craniofacial development protein 1 (CFDP1)
Amino acid	C00097	cysteine		-0.242146	3.96e-05	0.00090145		X320783
Amino acid	C00097	cysteine		-0.239257	4.927e-05	0.00106973		X292490	choline transporter	PREDICTED: Sus scrofa solute carrier family 44 (choline transporter)
Amino acid	C00097	cysteine		-0.239228	4.94e-05	0.00107144		X327904	ZNF713	PREDICTED: Sus scrofa zinc finger protein 713 (ZNF713)
Nucleotide	C00475	cytidine		0.292525	5.72e-07	3e-05		X312239	LOC100295750
Nucleotide	C00475	cytidine		0.263375	7.38e-06	0.00023839		X316250	GAS1	PREDICTED: Sus scrofa growth arrest-specific 1 (GAS1)
Nucleotide	C00475	cytidine		0.26335	7.39e-06	0.00023878		X304283	low affinity glucose cotransporter	Sus scrofa solute carrier family 5 (low affinity glucose cotransporter)
Nucleotide	C00475	cytidine		-0.247581	2.61e-05	0.00065063		X324566	SHROOM1	PREDICTED: Sus scrofa shroom family member 1 (SHROOM1)
Nucleotide	C00475	cytidine		0.244321	3.359e-05	0.00079193		X295829	CHPT1	PREDICTED: Sus scrofa choline phosphotransferase 1 (CHPT1)
Nucleotide	C00475	cytidine		-0.241956	4.02e-05	0.00091176		X298360	PLEK2	PREDICTED: Sus scrofa pleckstrin 2 (PLEK2)
Nucleotide	C00475	cytidine		-0.239843	4.72e-05	0.00103311		X330564
Nucleotide	C00475	cytidine		-0.237081	5.79e-05	0.00121503		X295315	GLS2	PREDICTED: Sus scrofa glutaminase 2 (liver, mitochondrial) (GLS2)
Nucleotide	C00475	cytidine		0.236983	5.84e-05	0.00122214		X317887	GPBP1L1
Nucleotide	C00475	cytidine		-0.235224	6.645e-05	0.00135287		X305015	CCNJ	PREDICTED: Sus scrofa cyclin J (CCNJ)
Nucleotide	C00475	cytidine		-0.2349	6.81e-05	0.00137824		X333379	ELF4
Nucleotide	C00475	cytidine		0.234259	7.13e-05	0.00143014		X299382	CCNI	PREDICTED: Sus scrofa cyclin I (CCNI)
Nucleotide	C00475	cytidine		0.233802	7.38e-05	0.0014681		X302369	FBXL20	PREDICTED: Sus scrofa F-box and leucine-rich repeat protein 20 (FBXL20)
Nucleotide	C00475	cytidine		0.232807	7.93e-05	0.00155226		X289367	CD58	Sus scrofa CD58 molecule (CD58)
Nucleotide	C00475	cytidine		0.232792	7.94e-05	0.00155347		X296088	GABARAPL2	PREDICTED: Sus scrofa GABA(A) receptor-associated protein-like 2 (GABARAPL2)
Nucleotide	C00475	cytidine		0.231222	8.9e-05	0.0016979		X301596	ITM2B	PREDICTED: Sus scrofa integral membrane protein 2B (ITM2B)
Nucleotide	C00475	cytidine		-0.228123	0.00011114	0.00201959		X295764	SLC6A12	PREDICTED: Sus scrofa solute carrier family 6 (neurotransmitter transporter)
Nucleotide	C00475	cytidine		-0.226795	0.00012214	0.00217302		X324389	ZC3H6
Nucleotide	C00475	cytidine		-0.22223	0.00016825	0.00278378		X291416	NAA30	PREDICTED: Sus scrofa N(alpha)-acetyltransferase 30, NatC catalytic subunit (NAA30)
Nucleotide	C00475	cytidine		-0.221561	0.00017625	0.00288602		X328885	PIM3
Carbohydrate	C02336	D-fructose		-0.589743	0	0		X295558	GYS2	Sus scrofa glycogen synthase 2 (liver) (GYS2)
Carbohydrate	C02336	D-fructose		-0.582092	0	0		X291267	RNF152	Sus scrofa ring finger protein 152 (RNF152)
Carbohydrate	C02336	D-fructose		-0.563808	0	0		X321270	HDAC4
Carbohydrate	C02336	D-fructose		-0.557175	0	0		X289076	LOC102161205	PREDICTED: Sus scrofa carnitine O-palmitoyltransferase 1, liver isoform-like (LOC102161205)
Carbohydrate	C02336	D-fructose		-0.55484	0	0		X293073	NMRAL1	PREDICTED: Sus scrofa NmrA-like family domain containing 1 (NMRAL1)
Carbohydrate	C02336	D-fructose		-0.549418	0	0		X296657	BSPH1	PREDICTED: Sus scrofa binder of sperm protein homolog 1 (BSPH1)
Carbohydrate	C02336	D-fructose		-0.534987	0	0		X308457	G6PC
Carbohydrate	C02336	D-fructose		-0.530957	0	0		X294929	ARFGAP3	PREDICTED: Sus scrofa ADP-ribosylation factor GTPase activating protein 3 (ARFGAP3)
Carbohydrate	C02336	D-fructose		-0.527463	0	0		X308374	G6PC
Carbohydrate	C02336	D-fructose		-0.525212	0	0		X297189	PPAP2B	PREDICTED: Sus scrofa phosphatidic acid phosphatase type 2B (PPAP2B)
Carbohydrate	C02336	D-fructose		0.578603	0	0		X295591	XRCC6BP1	PREDICTED: Sus scrofa XRCC6 binding protein 1 (XRCC6BP1)
Carbohydrate	C02336	D-fructose		0.579306	0	0		X311747	GPAT	PREDICTED: Sus scrofa glycerol-3-phosphate acyltransferase (GPAT)
Carbohydrate	C02336	D-fructose		0.589715	0	0		X312071	organic anion transporter	PREDICTED: Sus scrofa solute carrier family 22 (organic anion transporter)
Carbohydrate	C02336	D-fructose		0.591683	0	0		X298430	CYP1A1	Sus scrofa cytochrome P450 1A1 (CYP1A1)
Carbohydrate	C02336	D-fructose		0.593721	0	0		X304767	GPAT	PREDICTED: Sus scrofa glycerol-3-phosphate acyltransferase (GPAT)
Carbohydrate	C02336	D-fructose		0.603885	0	0		X312072	organic anion transporter	PREDICTED: Sus scrofa solute carrier family 22 (organic anion transporter)
Carbohydrate	C02336	D-fructose		0.604586	0	0		X310402	FABP1	Sus scrofa fatty acid binding protein 1, liver (FABP1)
Carbohydrate	C02336	D-fructose		0.638044	0	0		X288829	SCD	Sus scrofa stearoyl-CoA desaturase (delta-9-desaturase) (SCD)
Carbohydrate	C02336	D-fructose		0.644209	0	0		X321542	LOC100738008	PREDICTED: Sus scrofa thyroid hormone-inducible hepatic protein-like (LOC100738008)
Carbohydrate	C02336	D-fructose		0.647011	0	0		X300105	LOC100738008	PREDICTED: Sus scrofa thyroid hormone-inducible hepatic protein-like (LOC100738008)
Carbohydrate	C00031	D-glucose		-0.603627	0	0		X321270	HDAC4
Carbohydrate	C00031	D-glucose		-0.595601	0	0		X307362	LOC100738248	PREDICTED: Sus scrofa endonuclease/exonuclease/phosphatase family domain-containing protein 1-like (LOC100738248)
Carbohydrate	C00031	D-glucose		-0.585067	0	0		X314260	PARM1
Carbohydrate	C00031	D-glucose		-0.5746	0	0		X314583	LOC100626928	PREDICTED: Sus scrofa rho-related GTP-binding protein RhoU-like (LOC100626928)
Carbohydrate	C00031	D-glucose		-0.569169	0	0		X289280	LOC102161589	PREDICTED: Sus scrofa uncharacterized LOC102161589 (LOC102161589)
Carbohydrate	C00031	D-glucose		-0.561187	0	0		X324013	TP53INP2	PREDICTED: Sus scrofa tumor protein p53 inducible nuclear protein 2 (TP53INP2)
Carbohydrate	C00031	D-glucose		-0.560819	0	0		X323328	HDAC4	PREDICTED: Sus scrofa histone deacetylase 4 (HDAC4)
Carbohydrate	C00031	D-glucose		-0.552076	0	0		X310128	BCL2L11	Sus scrofa BCL2-like 11 (apoptosis facilitator) (BCL2L11)
Carbohydrate	C00031	D-glucose		-0.544007	0	0		X314180	LOC100624327	PREDICTED: Sus scrofa endonuclease/exonuclease/phosphatase family domain-containing protein 1-like (LOC100624327)
Carbohydrate	C00031	D-glucose		-0.535641	0	0		X301688	NDFIP2	PREDICTED: Sus scrofa Nedd4 family interacting protein 2 (NDFIP2)
Carbohydrate	C00031	D-glucose		0.513909	0	0		X312030	LOC100157421	PREDICTED: Sus scrofa 1,4-alpha-glucan-branching enzyme-like (LOC100157421)
Carbohydrate	C00031	D-glucose		0.527823	0	0		X309883	FASN	Sus scrofa fatty acid synthase (FASN)
Carbohydrate	C00031	D-glucose		0.531667	0	0		X300105	LOC100738008	PREDICTED: Sus scrofa thyroid hormone-inducible hepatic protein-like (LOC100738008)
Carbohydrate	C00031	D-glucose		0.539445	0	0		X315875
Carbohydrate	C00031	D-glucose		0.559081	0	0		X311576	SLC16A12	PREDICTED: Sus scrofa solute carrier family 16, member 12 (SLC16A12)
Carbohydrate	C00031	D-glucose		0.56101	0	0		X293863	MAL2	Sus scrofa mal, T-cell differentiation protein 2 (MAL2)
Carbohydrate	C00031	D-glucose		0.573139	0	0		X294555	HFE2	PREDICTED: Sus scrofa hemochromatosis type 2 (juvenile) (HFE2)
Carbohydrate	C00031	D-glucose		0.580509	0	0		X297936	organic anion transporter	PREDICTED: Sus scrofa solute carrier family 22 (organic anion transporter)
Carbohydrate	C00031	D-glucose		0.592071	0	0		X312071	organic anion transporter	PREDICTED: Sus scrofa solute carrier family 22 (organic anion transporter)
Carbohydrate	C00031	D-glucose		0.607033	0	0		X304775	SLC16A12	PREDICTED: Sus scrofa solute carrier family 16, member 12 (SLC16A12)
Carbohydrate	C00279	erythrose-4-phosphate		-0.692572	0	0		X321270	HDAC4
Carbohydrate	C00279	erythrose-4-phosphate		-0.647304	0	0		X293073	NMRAL1	PREDICTED: Sus scrofa NmrA-like family domain containing 1 (NMRAL1)
Carbohydrate	C00279	erythrose-4-phosphate		-0.646267	0	0		X291267	RNF152	Sus scrofa ring finger protein 152 (RNF152)
Carbohydrate	C00279	erythrose-4-phosphate		-0.645929	0	0		X294929	ARFGAP3	PREDICTED: Sus scrofa ADP-ribosylation factor GTPase activating protein 3 (ARFGAP3)
Carbohydrate	C00279	erythrose-4-phosphate		-0.63987	0	0		X334225	LOC100626629	PREDICTED: Sus scrofa kidney mitochondrial carrier protein 1-like (LOC100626629)
Carbohydrate	C00279	erythrose-4-phosphate		-0.634936	0	0		X301345	FBP1	Sus scrofa fructose-1,6-bisphosphatase 1 (FBP1)
Carbohydrate	C00279	erythrose-4-phosphate		-0.631469	0	0		X323328	HDAC4	PREDICTED: Sus scrofa histone deacetylase 4 (HDAC4)
Carbohydrate	C00279	erythrose-4-phosphate		-0.631468	0	0		X289076	LOC102161205	PREDICTED: Sus scrofa carnitine O-palmitoyltransferase 1, liver isoform-like (LOC102161205)
Carbohydrate	C00279	erythrose-4-phosphate		-0.624833	0	0		X310370	APOA4	Sus scrofa apolipoprotein A-IV (APOA4)
Carbohydrate	C00279	erythrose-4-phosphate		-0.617851	0	0		X310127	APOA5	Sus scrofa apolipoprotein A-V (APOA5)
Carbohydrate	C00279	erythrose-4-phosphate		0.59938	0	0		X298517	CYP1A1	Sus scrofa cytochrome P450 1A1 (CYP1A1)
Carbohydrate	C00279	erythrose-4-phosphate		0.622922	0	0		X298430	CYP1A1	Sus scrofa cytochrome P450 1A1 (CYP1A1)
Carbohydrate	C00279	erythrose-4-phosphate		0.640507	0	0		X310402	FABP1	Sus scrofa fatty acid binding protein 1, liver (FABP1)
Carbohydrate	C00279	erythrose-4-phosphate		0.643842	0	0		X312072	organic anion transporter	PREDICTED: Sus scrofa solute carrier family 22 (organic anion transporter)
Carbohydrate	C00279	erythrose-4-phosphate		0.644242	0	0		X312071	organic anion transporter	PREDICTED: Sus scrofa solute carrier family 22 (organic anion transporter)
Carbohydrate	C00279	erythrose-4-phosphate		0.648462	0	0		X288829	SCD	Sus scrofa stearoyl-CoA desaturase (delta-9-desaturase) (SCD)
Carbohydrate	C00279	erythrose-4-phosphate		0.655008	0	0		X311747	GPAT	PREDICTED: Sus scrofa glycerol-3-phosphate acyltransferase (GPAT)
Carbohydrate	C00279	erythrose-4-phosphate		0.668749	0	0		X304767	GPAT	PREDICTED: Sus scrofa glycerol-3-phosphate acyltransferase (GPAT)
Carbohydrate	C00279	erythrose-4-phosphate		0.670535	0	0		X321542	LOC100738008	PREDICTED: Sus scrofa thyroid hormone-inducible hepatic protein-like (LOC100738008)
Carbohydrate	C00279	erythrose-4-phosphate		0.687441	0	0		X300105	LOC100738008	PREDICTED: Sus scrofa thyroid hormone-inducible hepatic protein-like (LOC100738008)
Cofactors and vitamins	C00016	FAD		0.332317	1.07e-08	1.09e-06		X298204	PCK2	Sus scrofa phosphoenolpyruvate carboxykinase 2 (mitochondrial) (PCK2)
Cofactors and vitamins	C00016	FAD		0.323121	2.83e-08	2.46e-06		X304369	ACADS	Sus scrofa acyl-CoA dehydrogenase, C-2 to C-3 short chain (ACADS)
Cofactors and vitamins	C00016	FAD		0.304126	1.91e-07	1.211e-05		X294926	TTC38	PREDICTED: Sus scrofa tetratricopeptide repeat domain 38 (TTC38)
Cofactors and vitamins	C00016	FAD		0.286753	9.72e-07	4.63e-05		X308495	LOC396679	Sus scrofa glycine cleavage system T-protein (LOC396679)
Cofactors and vitamins	C00016	FAD		0.283713	1.28e-06	5.791e-05		X333923	ALDH4A1	Sus scrofa aldehyde dehydrogenase 4 family, member A1 (ALDH4A1)
Cofactors and vitamins	C00016	FAD		0.279907	1.79e-06	7.62e-05		X294239	NIT1	PREDICTED: Sus scrofa nitrilase 1 (NIT1)
Cofactors and vitamins	C00016	FAD		0.278987	1.95e-06	8.14e-05		X304411	SDSL	PREDICTED: Sus scrofa serine dehydratase-like (SDSL)
Cofactors and vitamins	C00016	FAD		0.277761	2.17e-06	8.89e-05		X305052	TMEM180	PREDICTED: Sus scrofa transmembrane protein 180 (TMEM180)
Cofactors and vitamins	C00016	FAD		0.273044	3.26e-06	0.0001235		X305742	LOC100739540	PREDICTED: Sus scrofa angio-associated migratory cell protein-like (LOC100739540)
Cofactors and vitamins	C00016	FAD		0.271107	3.85e-06	0.00014123		X306798	LOC100156145	Sus scrofa nitrogen fixation 1-like protein (LOC100156145)
Cofactors and vitamins	C00016	FAD		-0.262577	7.88e-06	0.0002513		X305612	FN1	PREDICTED: Sus scrofa fibronectin 1 (FN1)
Cofactors and vitamins	C00016	FAD		-0.262092	8.2e-06	0.0002594		X310533	KDM6A	PREDICTED: Sus scrofa lysine (K)-specific demethylase 6A (KDM6A)
Cofactors and vitamins	C00016	FAD		-0.255594	1.39e-05	0.00039474		X310296	FN1	PREDICTED: Sus scrofa fibronectin 1 (FN1)
Cofactors and vitamins	C00016	FAD		-0.25478	1.48e-05	0.00041567		X291123	RPS6	PREDICTED: Sus scrofa ribosomal protein S6 (RPS6)
Cofactors and vitamins	C00016	FAD		-0.251117	1.983e-05	0.00052298		X319944	LOC102165481	PREDICTED: Sus scrofa uncharacterized LOC102165481 (LOC102165481)
Cofactors and vitamins	C00016	FAD		-0.245253	3.13e-05	0.00074909		X310536	LOC100628154	PREDICTED: Sus scrofa probable ubiquitin carboxyl-terminal hydrolase FAF-X-like (LOC100628154)
Cofactors and vitamins	C00016	FAD		-0.245131	3.16e-05	0.00075469		X331198
Cofactors and vitamins	C00016	FAD		-0.241443	4.18e-05	0.00094026		X296216	LOC100522319	PREDICTED: Sus scrofa 60S acidic ribosomal protein P2-like (LOC100522319)
Cofactors and vitamins	C00016	FAD		-0.239959	4.67e-05	0.00102615		X299335	IGJ	PREDICTED: Sus scrofa immunoglobulin J polypeptide, linker protein for immunoglobulin alpha and mu polypeptides (IGJ)
Cofactors and vitamins	C00016	FAD		-0.235452	6.53e-05	0.00133491		X289279	ZNF706	PREDICTED: Sus scrofa zinc finger protein 706 (ZNF706)
		fructose_1_6_bisphosphate		0.449994	1.78e-15	1.38e-12		X316478
		fructose_1_6_bisphosphate		-0.446517	3.11e-15	2.28e-12		X312087	MOCS1	PREDICTED: Sus scrofa molybdenum cofactor synthesis 1 (MOCS1)
		fructose_1_6_bisphosphate		0.442852	5.77e-15	3.99e-12		X288800	ANK3	PREDICTED: Sus scrofa ankyrin 3, node of Ranvier (ankyrin G) (ANK3)
		fructose_1_6_bisphosphate		0.441906	6.66e-15	4.53e-12		X292042	OSTF1	Sus scrofa osteoclast stimulating factor 1 (OSTF1)
		fructose_1_6_bisphosphate		-0.439841	8.88e-15	5.86e-12		X306563	AGPAT6	PREDICTED: Sus scrofa 1-acylglycerol-3-phosphate O-acyltransferase 6 (lysophosphatidic acid acyltransferase, zeta) (AGPAT6)
		fructose_1_6_bisphosphate		-0.430962	3.51e-14	1.98e-11		X328998	LOC100520636	PREDICTED: Sus scrofa very long-chain specific acyl-CoA dehydrogenase, mitochondrial-like (LOC100520636)
		fructose_1_6_bisphosphate		-0.429495	4.35e-14	2.39e-11		X302580	LOC100622764	PREDICTED: Sus scrofa very long-chain specific acyl-CoA dehydrogenase, mitochondrial-like (LOC100622764)
		fructose_1_6_bisphosphate		-0.421492	1.43e-13	6.74e-11		X301688	NDFIP2	PREDICTED: Sus scrofa Nedd4 family interacting protein 2 (NDFIP2)
		fructose_1_6_bisphosphate		0.420106	1.74e-13	8.05e-11		X311576	SLC16A12	PREDICTED: Sus scrofa solute carrier family 16, member 12 (SLC16A12)
		fructose_1_6_bisphosphate		-0.418686	2.14e-13	9.65e-11		X295601	LOC100518837	PREDICTED: Sus scrofa gamma-aminobutyric acid receptor-associated protein-like 1-like (LOC100518837)
		fructose_1_6_bisphosphate		0.41799	2.37e-13	1.05e-10		X294674	CHD1L	PREDICTED: Sus scrofa chromodomain helicase DNA binding protein 1-like (CHD1L)
		fructose_1_6_bisphosphate		0.414965	3.65e-13	1.54e-10		X297692	TRIM38
		fructose_1_6_bisphosphate		-0.414161	4.1e-13	1.7e-10		X321270	HDAC4
		fructose_1_6_bisphosphate		-0.412323	5.32e-13	2.13e-10		X300370	APOA5	PREDICTED: Sus scrofa apolipoprotein A-V (APOA5)
		fructose_1_6_bisphosphate		-0.412077	5.51e-13	2.2e-10		X298698	CIDE-B	Sus scrofa cell-death-inducing DNA-fragmentation-factor-like effector B (CIDE-B)
		fructose_1_6_bisphosphate		0.411025	6.39e-13	2.51e-10		X305378	LOC100738023	PREDICTED: Sus scrofa zinc finger protein 705A-like (LOC100738023)
		fructose_1_6_bisphosphate		-0.409439	7.98e-13	3.06e-10		X301390	PITRM1	PREDICTED: Sus scrofa pitrilysin metallopeptidase 1 (PITRM1)
		fructose_1_6_bisphosphate		0.4094	8.02e-13	3.07e-10		X291671	NFIB	PREDICTED: Sus scrofa nuclear factor I/B (NFIB)
		fructose_1_6_bisphosphate		0.40077	2.64e-12	8.77e-10		X290951	RFX7	PREDICTED: Sus scrofa regulatory factor X, 7 (RFX7)
		fructose_1_6_bisphosphate		0.399613	3.09e-12	1e-09		X291104	TRPM3	PREDICTED: Sus scrofa transient receptor potential cation channel, subfamily M, member 3 (TRPM3)
Energy	C00085	fructose-6-phosphate		-0.606933	0	0		X321270	HDAC4
Energy	C00085	fructose-6-phosphate		-0.584621	0	0		X294929	ARFGAP3	PREDICTED: Sus scrofa ADP-ribosylation factor GTPase activating protein 3 (ARFGAP3)
Energy	C00085	fructose-6-phosphate		-0.568221	0	0		X301538	LOC100517418	PREDICTED: Sus scrofa ubiquitin-like protein 3-like (LOC100517418)
Energy	C00085	fructose-6-phosphate		-0.563318	0	0		X334225	LOC100626629	PREDICTED: Sus scrofa kidney mitochondrial carrier protein 1-like (LOC100626629)
Energy	C00085	fructose-6-phosphate		-0.562383	0	0		X323328	HDAC4	PREDICTED: Sus scrofa histone deacetylase 4 (HDAC4)
Energy	C00085	fructose-6-phosphate		-0.560747	0	0		X310370	APOA4	Sus scrofa apolipoprotein A-IV (APOA4)
Energy	C00085	fructose-6-phosphate		-0.555795	0	0		X289076	LOC102161205	PREDICTED: Sus scrofa carnitine O-palmitoyltransferase 1, liver isoform-like (LOC102161205)
Energy	C00085	fructose-6-phosphate		-0.554348	0	0		X310127	APOA5	Sus scrofa apolipoprotein A-V (APOA5)
Energy	C00085	fructose-6-phosphate		-0.550898	0	0		X293073	NMRAL1	PREDICTED: Sus scrofa NmrA-like family domain containing 1 (NMRAL1)
Energy	C00085	fructose-6-phosphate		-0.550343	0	0		X334191	LOC100626629	PREDICTED: Sus scrofa kidney mitochondrial carrier protein 1-like (LOC100626629)
Energy	C00085	fructose-6-phosphate		0.522524	0	0		X288829	SCD	Sus scrofa stearoyl-CoA desaturase (delta-9-desaturase) (SCD)
Energy	C00085	fructose-6-phosphate		0.523252	0	0		X306131	RAI14	Sus scrofa retinoic acid induced 14 (RAI14)
Energy	C00085	fructose-6-phosphate		0.53357	0	0		X298517	CYP1A1	Sus scrofa cytochrome P450 1A1 (CYP1A1)
Energy	C00085	fructose-6-phosphate		0.535285	0	0		X291577	GLDC	PREDICTED: Sus scrofa glycine dehydrogenase (decarboxylating) (GLDC)
Energy	C00085	fructose-6-phosphate		0.546334	0	0		X298430	CYP1A1	Sus scrofa cytochrome P450 1A1 (CYP1A1)
Energy	C00085	fructose-6-phosphate		0.548949	0	0		X321542	LOC100738008	PREDICTED: Sus scrofa thyroid hormone-inducible hepatic protein-like (LOC100738008)
Energy	C00085	fructose-6-phosphate		0.550957	0	0		X312071	organic anion transporter	PREDICTED: Sus scrofa solute carrier family 22 (organic anion transporter)
Energy	C00085	fructose-6-phosphate		0.575315	0	0		X304767	GPAT	PREDICTED: Sus scrofa glycerol-3-phosphate acyltransferase (GPAT)
Energy	C00085	fructose-6-phosphate		0.578169	0	0		X311747	GPAT	PREDICTED: Sus scrofa glycerol-3-phosphate acyltransferase (GPAT)
Energy	C00085	fructose-6-phosphate		0.579743	0	0		X300105	LOC100738008	PREDICTED: Sus scrofa thyroid hormone-inducible hepatic protein-like (LOC100738008)
Energy	C00122	fumarate		-0.427282	6.08e-14	3.2e-11		X296541	SULT2A1	Sus scrofa sulfotransferase family, cytosolic, 2A, dehydroepiandrosterone (DHEA)-preferring, member 1 (SULT2A1)
Energy	C00122	fumarate		-0.401716	2.32e-12	7.84e-10		X320361	NRP1	PREDICTED: Sus scrofa neuropilin 1 (NRP1)
Energy	C00122	fumarate		-0.397304	4.22e-12	1.31e-09		X315001	G6PC
Energy	C00122	fumarate		0.393214	7.29e-12	2.12e-09		X311747	GPAT	PREDICTED: Sus scrofa glycerol-3-phosphate acyltransferase (GPAT)
Energy	C00122	fumarate		-0.392602	7.91e-12	2.27e-09		X317205	SHANK2
Energy	C00122	fumarate		0.388129	1.42e-11	3.77e-09		X300685	LAMB1	PREDICTED: Sus scrofa laminin, beta 1 (LAMB1)
Energy	C00122	fumarate		0.386676	1.72e-11	4.45e-09		X298430	CYP1A1	Sus scrofa cytochrome P450 1A1 (CYP1A1)
Energy	C00122	fumarate		0.385356	2.04e-11	5.17e-09		X298517	CYP1A1	Sus scrofa cytochrome P450 1A1 (CYP1A1)
Energy	C00122	fumarate		0.38379	2.5e-11	6.15e-09		X315270	SPRY3	PREDICTED: Sus scrofa sprouty homolog 3 (Drosophila) (SPRY3)
Energy	C00122	fumarate		0.379512	4.31e-11	9.9e-09		X294555	HFE2	PREDICTED: Sus scrofa hemochromatosis type 2 (juvenile) (HFE2)
Energy	C00122	fumarate		0.379178	4.49e-11	1.03e-08		X304767	GPAT	PREDICTED: Sus scrofa glycerol-3-phosphate acyltransferase (GPAT)
Energy	C00122	fumarate		0.375857	6.82e-11	1.47e-08		X300105	LOC100738008	PREDICTED: Sus scrofa thyroid hormone-inducible hepatic protein-like (LOC100738008)
Energy	C00122	fumarate		-0.373534	9.12e-11	1.88e-08		X292802	PRKCB	PREDICTED: Sus scrofa protein kinase C, beta (PRKCB)
Energy	C00122	fumarate		-0.371273	1.21e-10	2.39e-08		X321270	HDAC4
Energy	C00122	fumarate		-0.370395	1.34e-10	2.61e-08		X315213	LOC100628216	PREDICTED: Sus scrofa MARVEL domain-containing protein 3-like (LOC100628216)
Energy	C00122	fumarate		-0.366802	2.08e-10	3.8e-08		X314332	NID1
Energy	C00122	fumarate		0.364959	2.6e-10	4.59e-08		X308081	NXT2	PREDICTED: Sus scrofa nuclear transport factor 2-like export factor 2 (NXT2)
Energy	C00122	fumarate		0.364888	2.62e-10	4.62e-08		X306131	RAI14	Sus scrofa retinoic acid induced 14 (RAI14)
Energy	C00122	fumarate		-0.364835	2.64e-10	4.64e-08		X316096	SAR1B
Energy	C00122	fumarate		-0.363591	3.07e-10	5.29e-08		X294929	ARFGAP3	PREDICTED: Sus scrofa ADP-ribosylation factor GTPase activating protein 3 (ARFGAP3)
Nucleotide	C00035	GDP		-0.510771	0	0		X304179	PEBP1	PREDICTED: Sus scrofa phosphatidylethanolamine binding protein 1 (PEBP1)
Nucleotide	C00035	GDP		-0.468666	0	0		X321542	LOC100738008	PREDICTED: Sus scrofa thyroid hormone-inducible hepatic protein-like (LOC100738008)
Nucleotide	C00035	GDP		-0.468229	0	0		X288829	SCD	Sus scrofa stearoyl-CoA desaturase (delta-9-desaturase) (SCD)
Nucleotide	C00035	GDP		0.505907	0	0		X295546	KCNJ8	PREDICTED: Sus scrofa potassium inwardly-rectifying channel, subfamily J, member 8 (KCNJ8)
Nucleotide	C00035	GDP		-0.456718	6.66e-16	5.72e-13		X290806	RPS27L	PREDICTED: Sus scrofa ribosomal protein S27-like (RPS27L)
Nucleotide	C00035	GDP		-0.453251	1.11e-15	9.06e-13		X308596	MGST1
Nucleotide	C00035	GDP		-0.450547	1.78e-15	1.38e-12		X292071	PCSK5	PREDICTED: Sus scrofa proprotein convertase subtilisin/kexin type 5 (PCSK5)
Nucleotide	C00035	GDP		-0.436735	1.47e-14	9.1e-12		X317145	PKLR
Nucleotide	C00035	GDP		-0.434955	1.91e-14	1.15e-11		X321285	LOC100518214
Nucleotide	C00035	GDP		-0.432519	2.78e-14	1.61e-11		X334333	CANX	Sus scrofa calnexin (CANX)
Nucleotide	C00035	GDP		-0.431972	3.02e-14	1.73e-11		X295591	XRCC6BP1	PREDICTED: Sus scrofa XRCC6 binding protein 1 (XRCC6BP1)
Nucleotide	C00035	GDP		0.423916	9.99e-14	4.93e-11		X299797	HERC3	PREDICTED: Sus scrofa HECT and RLD domain containing E3 ubiquitin protein ligase 3 (HERC3)
Nucleotide	C00035	GDP		0.423164	1.11e-13	5.43e-11		X301354	VIM	PREDICTED: Sus scrofa vimentin (VIM)
Nucleotide	C00035	GDP		0.391346	9.33e-12	2.63e-09		X295730	SOCS2	PREDICTED: Sus scrofa suppressor of cytokine signaling 2 (SOCS2)
Nucleotide	C00035	GDP		0.388221	1.41e-11	3.73e-09		X305747	LOC100522219	PREDICTED: Sus scrofa UPF0565 protein C2orf69-like (LOC100522219)
Nucleotide	C00035	GDP		0.384734	2.21e-11	5.54e-09		X300404	G protein	PREDICTED: Sus scrofa guanine nucleotide binding protein (G protein)
Nucleotide	C00035	GDP		0.384052	2.41e-11	5.97e-09		X335349	MIR411
Nucleotide	C00035	GDP		0.380894	3.61e-11	8.47e-09		X321040	SOCS2	PREDICTED: Sus scrofa suppressor of cytokine signaling 2 (SOCS2)
Nucleotide	C00035	GDP		0.377056	5.87e-11	1.29e-08		X320556
Nucleotide	C00035	GDP		0.374854	7.74e-11	1.64e-08		X303454	EIF4E3	PREDICTED: Sus scrofa eukaryotic translation initiation factor 4E family member 3 (EIF4E3)
Carbohydrate	C00092	glucose-6-phosphate		-0.617781	0	0		X321270	HDAC4
Carbohydrate	C00092	glucose-6-phosphate		-0.584752	0	0		X294929	ARFGAP3	PREDICTED: Sus scrofa ADP-ribosylation factor GTPase activating protein 3 (ARFGAP3)
Carbohydrate	C00092	glucose-6-phosphate		-0.579824	0	0		X310370	APOA4	Sus scrofa apolipoprotein A-IV (APOA4)
Carbohydrate	C00092	glucose-6-phosphate		-0.578627	0	0		X323328	HDAC4	PREDICTED: Sus scrofa histone deacetylase 4 (HDAC4)
Carbohydrate	C00092	glucose-6-phosphate		-0.577853	0	0		X310127	APOA5	Sus scrofa apolipoprotein A-V (APOA5)
Carbohydrate	C00092	glucose-6-phosphate		-0.566779	0	0		X301345	FBP1	Sus scrofa fructose-1,6-bisphosphatase 1 (FBP1)
Carbohydrate	C00092	glucose-6-phosphate		-0.563563	0	0		X301538	LOC100517418	PREDICTED: Sus scrofa ubiquitin-like protein 3-like (LOC100517418)
Carbohydrate	C00092	glucose-6-phosphate		-0.563344	0	0		X334225	LOC100626629	PREDICTED: Sus scrofa kidney mitochondrial carrier protein 1-like (LOC100626629)
Carbohydrate	C00092	glucose-6-phosphate		-0.557728	0	0		X293073	NMRAL1	PREDICTED: Sus scrofa NmrA-like family domain containing 1 (NMRAL1)
Carbohydrate	C00092	glucose-6-phosphate		-0.557457	0	0		X300330	APOA4	Sus scrofa apolipoprotein A-IV (APOA4)
Carbohydrate	C00092	glucose-6-phosphate		0.517342	0	0		X288829	SCD	Sus scrofa stearoyl-CoA desaturase (delta-9-desaturase) (SCD)
Carbohydrate	C00092	glucose-6-phosphate		0.519822	0	0		X298430	CYP1A1	Sus scrofa cytochrome P450 1A1 (CYP1A1)
Carbohydrate	C00092	glucose-6-phosphate		0.530357	0	0		X291577	GLDC	PREDICTED: Sus scrofa glycine dehydrogenase (decarboxylating) (GLDC)
Carbohydrate	C00092	glucose-6-phosphate		0.531189	0	0		X299265	PGM2	PREDICTED: Sus scrofa phosphoglucomutase 2 (PGM2)
Carbohydrate	C00092	glucose-6-phosphate		0.544688	0	0		X321542	LOC100738008	PREDICTED: Sus scrofa thyroid hormone-inducible hepatic protein-like (LOC100738008)
Carbohydrate	C00092	glucose-6-phosphate		0.545515	0	0		X300766	LOC102163574	PREDICTED: Sus scrofa dynamin-3-like (LOC102163574)
Carbohydrate	C00092	glucose-6-phosphate		0.545965	0	0		X312071	organic anion transporter	PREDICTED: Sus scrofa solute carrier family 22 (organic anion transporter)
Carbohydrate	C00092	glucose-6-phosphate		0.577194	0	0		X300105	LOC100738008	PREDICTED: Sus scrofa thyroid hormone-inducible hepatic protein-like (LOC100738008)
Carbohydrate	C00092	glucose-6-phosphate		0.580245	0	0		X304767	GPAT	PREDICTED: Sus scrofa glycerol-3-phosphate acyltransferase (GPAT)
Carbohydrate	C00092	glucose-6-phosphate		0.581664	0	0		X311747	GPAT	PREDICTED: Sus scrofa glycerol-3-phosphate acyltransferase (GPAT)
Amino acid	C00127	glutathion (ox)		-0.512556	0	0		X308703	TNRC6B
Amino acid	C00127	glutathion (ox)		-0.474088	0	0		X323356	NUCKS1	PREDICTED: Sus scrofa nuclear casein kinase and cyclin-dependent kinase substrate 1 (NUCKS1)
Amino acid	C00127	glutathion (ox)		0.520378	0	0		X326608	U2AF2
Amino acid	C00127	glutathion (ox)		0.462122	2.22e-16	2.14e-13		X288808	DLG5	PREDICTED: Sus scrofa discs, large homolog 5 (Drosophila) (DLG5)
Amino acid	C00127	glutathion (ox)		0.457702	4.44e-16	3.9e-13		X293289	PCBP1	PREDICTED: Sus scrofa poly(rC) binding protein 1 (PCBP1)
Amino acid	C00127	glutathion (ox)		0.459127	4.44e-16	3.9e-13		X311698	BAG3	PREDICTED: Sus scrofa BCL2-associated athanogene 3 (BAG3)
Amino acid	C00127	glutathion (ox)		0.454008	8.88e-16	7.33e-13		X295759	BCL2L13	PREDICTED: Sus scrofa BCL2-like 13 (apoptosis facilitator) (BCL2L13)
Amino acid	C00127	glutathion (ox)		0.452494	1.33e-15	1.07e-12		X304889	BAG3	PREDICTED: Sus scrofa BCL2-associated athanogene 3 (BAG3)
Amino acid	C00127	glutathion (ox)		0.440718	7.99e-15	5.33e-12		X298714	AHSA1	PREDICTED: Sus scrofa AHA1, activator of heat shock 90kDa protein ATPase homolog 1 (yeast) (AHSA1)
Amino acid	C00127	glutathion (ox)		-0.436259	1.55e-14	9.59e-12		X319086	ZNF572	PREDICTED: Sus scrofa zinc finger protein 572 (ZNF572)
Amino acid	C00127	glutathion (ox)		-0.436253	1.55e-14	9.59e-12		X328905	LOC102159327	PREDICTED: Sus scrofa uncharacterized LOC102159327 (LOC102159327)
Amino acid	C00127	glutathion (ox)		0.434828	1.95e-14	1.17e-11		X309694	JMJD6	PREDICTED: Sus scrofa jumonji domain containing 6 (JMJD6)
Amino acid	C00127	glutathion (ox)		0.431752	3.11e-14	1.77e-11		X302799	UBB	PREDICTED: Sus scrofa ubiquitin B (UBB)
Amino acid	C00127	glutathion (ox)		0.431338	3.31e-14	1.88e-11		X313943	PLBD2	PREDICTED: Sus scrofa phospholipase B domain containing 2 (PLBD2)
Amino acid	C00127	glutathion (ox)		-0.425753	7.64e-14	3.9e-11		X315405
Amino acid	C00127	glutathion (ox)		-0.423615	1.04e-13	5.13e-11		X312759	TNRC6B
Amino acid	C00127	glutathion (ox)		-0.42297	1.15e-13	5.57e-11		X312007	proline instead of catalytic arginine	PREDICTED: Sus scrofa protein tyrosine phosphatase-like (proline instead of catalytic arginine)
Amino acid	C00127	glutathion (ox)		-0.421197	1.49e-13	7e-11		X327583	LPP
Amino acid	C00127	glutathion (ox)		-0.420022	1.77e-13	8.14e-11		X306279	March6	Sus scrofa membrane-associated ring finger (C3HC4) 6, E3 ubiquitin protein ligase (MARCH6)
Amino acid	C00127	glutathion (ox)		-0.419299	1.96e-13	8.92e-11		X293605	PPP1R21	PREDICTED: Sus scrofa protein phosphatase 1, regulatory subunit 21 (PPP1R21)
Amino acid	C00051	glutathion (red)		-0.56051	0	0		X321270	HDAC4
Amino acid	C00051	glutathion (red)		-0.52352	0	0		X323328	HDAC4	PREDICTED: Sus scrofa histone deacetylase 4 (HDAC4)
Amino acid	C00051	glutathion (red)		-0.515668	0	0		X307362	LOC100738248	PREDICTED: Sus scrofa endonuclease/exonuclease/phosphatase family domain-containing protein 1-like (LOC100738248)
Amino acid	C00051	glutathion (red)		-0.510132	0	0		X314180	LOC100624327	PREDICTED: Sus scrofa endonuclease/exonuclease/phosphatase family domain-containing protein 1-like (LOC100624327)
Amino acid	C00051	glutathion (red)		-0.506841	0	0		X293073	NMRAL1	PREDICTED: Sus scrofa NmrA-like family domain containing 1 (NMRAL1)
Amino acid	C00051	glutathion (red)		-0.503473	0	0		X331846	LOC100626193	PREDICTED: Sus scrofa cerebellar degeneration-related protein 2-like (LOC100626193)
Amino acid	C00051	glutathion (red)		-0.497918	0	0		X292513	Sus scrofa solute carrier family 25 (mitochondrial carrier	Sus scrofa solute carrier family 25 (mitochondrial carrier
Amino acid	C00051	glutathion (red)		-0.492979	0	0		X314583	LOC100626928	PREDICTED: Sus scrofa rho-related GTP-binding protein RhoU-like (LOC100626928)
Amino acid	C00051	glutathion (red)		-0.490555	0	0		X308374	G6PC
Amino acid	C00051	glutathion (red)		-0.487372	0	0		X313973	SLC25A25
Amino acid	C00051	glutathion (red)		0.475482	0	0		X315270	SPRY3	PREDICTED: Sus scrofa sprouty homolog 3 (Drosophila) (SPRY3)
Amino acid	C00051	glutathion (red)		0.487668	0	0		X312071	organic anion transporter	PREDICTED: Sus scrofa solute carrier family 22 (organic anion transporter)
Amino acid	C00051	glutathion (red)		0.491041	0	0		X304862	PPP1R3C	PREDICTED: Sus scrofa protein phosphatase 1, regulatory subunit 3C (PPP1R3C)
Amino acid	C00051	glutathion (red)		0.495865	0	0		X311571	PPP1R3C	PREDICTED: Sus scrofa protein phosphatase 1, regulatory subunit 3C (PPP1R3C)
Amino acid	C00051	glutathion (red)		0.496198	0	0		X305474	LOC100515931	PREDICTED: Sus scrofa protein phosphatase 1 regulatory subunit 3B-like (LOC100515931)
Amino acid	C00051	glutathion (red)		0.503026	0	0		X321542	LOC100738008	PREDICTED: Sus scrofa thyroid hormone-inducible hepatic protein-like (LOC100738008)
Amino acid	C00051	glutathion (red)		0.509697	0	0		X300105	LOC100738008	PREDICTED: Sus scrofa thyroid hormone-inducible hepatic protein-like (LOC100738008)
Amino acid	C00051	glutathion (red)		0.527432	0	0		X304767	GPAT	PREDICTED: Sus scrofa glycerol-3-phosphate acyltransferase (GPAT)
Amino acid	C00051	glutathion (red)		0.530977	0	0		X311747	GPAT	PREDICTED: Sus scrofa glycerol-3-phosphate acyltransferase (GPAT)
Amino acid	C00051	glutathion (red)		0.564589	0	0		X294555	HFE2	PREDICTED: Sus scrofa hemochromatosis type 2 (juvenile) (HFE2)
Lipid		glycerol-1-phosphate		0.380123	3.99e-11	9.26e-09		X311576	SLC16A12	PREDICTED: Sus scrofa solute carrier family 16, member 12 (SLC16A12)
Lipid		glycerol-1-phosphate		0.379667	4.22e-11	9.73e-09		X305397	TLR3	Sus scrofa toll-like receptor 3 (TLR3)
Lipid		glycerol-1-phosphate		-0.378186	5.09e-11	1.14e-08		X301688	NDFIP2	PREDICTED: Sus scrofa Nedd4 family interacting protein 2 (NDFIP2)
Lipid		glycerol-1-phosphate		0.365426	2.46e-10	4.37e-08		X292833	ANKS4B	PREDICTED: Sus scrofa ankyrin repeat and sterile alpha motif domain containing 4B (ANKS4B)
Lipid		glycerol-1-phosphate		-0.362022	3.7e-10	6.21e-08		X312423	IFFO2
Lipid		glycerol-1-phosphate		-0.357188	6.55e-10	1.01e-07		X293826	KIAA1875	PREDICTED: Sus scrofa KIAA1875 ortholog (KIAA1875)
Lipid		glycerol-1-phosphate		-0.355631	7.86e-10	1.19e-07		X290512	MRPL18	PREDICTED: Sus scrofa mitochondrial ribosomal protein L18 (MRPL18)
Lipid		glycerol-1-phosphate		-0.355444	8.04e-10	1.21e-07		X313943	PLBD2	PREDICTED: Sus scrofa phospholipase B domain containing 2 (PLBD2)
Lipid		glycerol-1-phosphate		-0.354316	9.16e-10	1.35e-07		X290242	LOC100623381	PREDICTED: Sus scrofa uncharacterized LOC100623381 (LOC100623381)
Lipid		glycerol-1-phosphate		0.353724	9.81e-10	1.43e-07		X304775	SLC16A12	PREDICTED: Sus scrofa solute carrier family 16, member 12 (SLC16A12)
Lipid		glycerol-1-phosphate		0.350307	1.45e-09	2e-07		X305390	TLR3	Sus scrofa toll-like receptor 3 (TLR3)
Lipid		glycerol-1-phosphate		0.348218	1.85e-09	2.45e-07		X305378	LOC100738023	PREDICTED: Sus scrofa zinc finger protein 705A-like (LOC100738023)
Lipid		glycerol-1-phosphate		0.345732	2.45e-09	3.12e-07		X303191	UBA3	PREDICTED: Sus scrofa ubiquitin-like modifier activating enzyme 3 (UBA3)
Lipid		glycerol-1-phosphate		-0.345157	2.61e-09	3.29e-07		X321544	RPL19
Lipid		glycerol-1-phosphate		0.344211	2.9e-09	3.6e-07		X313653	LOC100624215	PREDICTED: Sus scrofa protein LZIC-like (LOC100624215)
Lipid		glycerol-1-phosphate		-0.341456	3.95e-09	4.69e-07		X292979	HO2	Sus scrofa heme oxygenase 2 (HO2)
Lipid		glycerol-1-phosphate		-0.341091	4.11e-09	4.85e-07		X295483	MT2A
Lipid		glycerol-1-phosphate		-0.341018	4.14e-09	4.88e-07		X326128	LOC100620835	PREDICTED: Sus scrofa rho guanine nucleotide exchange factor 5-like (LOC100620835)
Lipid		glycerol-1-phosphate		0.336812	6.58e-09	7.23e-07		X310472	TLR3	PREDICTED: Sus scrofa toll-like receptor 3 (TLR3)
Lipid		glycerol-1-phosphate		0.330119	1.35e-08	1.33e-06		X310008	MNAT1	Sus scrofa menage a trois homolog 1, cyclin H assembly factor (Xenopus laevis) (MNAT1)
Amino acid	C00037	glycine		0.258919	1.06e-05	0.00031897		X307498
Amino acid	C00037	glycine		-0.253066	1.7e-05	0.00046322		X299021	LOC100517819	PREDICTED: Sus scrofa glycine cleavage system H protein, mitochondrial-like (LOC100517819)
Amino acid	C00037	glycine		-0.241822	4.06e-05	0.00091888		X303318	EDEM1	PREDICTED: Sus scrofa ER degradation enhancer, mannosidase alpha-like 1 (EDEM1)
Amino acid	C00037	glycine		-0.240462	4.5e-05	0.00099638		X298893	GLRX5	PREDICTED: Sus scrofa glutaredoxin 5 (GLRX5)
Amino acid	C00037	glycine		-0.231107	8.97e-05	0.00170917		X295071	FOXRED2	Sus scrofa FAD-dependent oxidoreductase domain containing 2 (FOXRED2)
Amino acid	C00037	glycine		-0.230704	9.24e-05	0.00174815		X289279	ZNF706	PREDICTED: Sus scrofa zinc finger protein 706 (ZNF706)
Amino acid	C00037	glycine		0.228637	0.00010713	0.00196256		X305639	PARD3B	PREDICTED: Sus scrofa par-3 family cell polarity regulator beta (PARD3B)
Amino acid	C00037	glycine		0.225097	0.0001377	0.00238442		X291192	KLF9	Sus scrofa Kruppel-like factor 9 (KLF9)
Amino acid	C00037	glycine		0.224419	0.00014442	0.00247395		X311380	CIT
Amino acid	C00037	glycine		-0.222255	0.00016796	0.00277982		X304122	CDK2AP1	PREDICTED: Sus scrofa cyclin-dependent kinase 2 associated protein 1 (CDK2AP1)
Amino acid	C00037	glycine		0.216573	0.00024801	0.00375998		X332576	LMX1B
Amino acid	C00037	glycine		0.215178	0.0002725	0.00404457		X308548	LOC100297154
Amino acid	C00037	glycine		0.213826	0.00029836	0.0043348		X290651	SMLR1	PREDICTED: Sus scrofa small leucine-rich protein 1 (SMLR1)
Amino acid	C00037	glycine		-0.212533	0.00032522	0.00462781		X326637	ARID1A
Amino acid	C00037	glycine		0.210705	0.00036706	0.00507798		X300305	LOC100521739
Amino acid	C00037	glycine		-0.209345	0.00040136	0.00543939		X312533	KDELR2
Amino acid	C00037	glycine		-0.208744	0.00041745	0.00560447		X332177
Amino acid	C00037	glycine		-0.207485	0.00045312	0.00596591		X330027
Amino acid	C00037	glycine		0.207349	0.00045715	0.00600594		X324093	TRIM9	PREDICTED: Sus scrofa tripartite motif containing 9 (TRIM9)
Amino acid	C00037	glycine		0.207227	0.00046079	0.00604226		X304972	LOC100155159	PREDICTED: Sus scrofa pyridine nucleotide-disulfide oxidoreductase domain-containing protein 2-like (LOC100155159)
Nucleotide	C00144	GMP		-0.581181	0	0		X321542	LOC100738008	PREDICTED: Sus scrofa thyroid hormone-inducible hepatic protein-like (LOC100738008)
Nucleotide	C00144	GMP		-0.544383	0	0		X300105	LOC100738008	PREDICTED: Sus scrofa thyroid hormone-inducible hepatic protein-like (LOC100738008)
Nucleotide	C00144	GMP		-0.509753	0	0		X288829	SCD	Sus scrofa stearoyl-CoA desaturase (delta-9-desaturase) (SCD)
Nucleotide	C00144	GMP		-0.504827	0	0		X304179	PEBP1	PREDICTED: Sus scrofa phosphatidylethanolamine binding protein 1 (PEBP1)
Nucleotide	C00144	GMP		-0.497181	0	0		X295591	XRCC6BP1	PREDICTED: Sus scrofa XRCC6 binding protein 1 (XRCC6BP1)
Nucleotide	C00144	GMP		-0.495022	0	0		X308406	FDFT1	Sus scrofa farnesyl-diphosphate farnesyltransferase 1 (FDFT1)
Nucleotide	C00144	GMP		-0.491293	0	0		X323383	NADK2	PREDICTED: Sus scrofa NAD kinase 2, mitochondrial (NADK2)
Nucleotide	C00144	GMP		-0.486073	0	0		X304767	GPAT	PREDICTED: Sus scrofa glycerol-3-phosphate acyltransferase (GPAT)
Nucleotide	C00144	GMP		-0.484646	0	0		X297437	AK3L1	PREDICTED: Sus scrofa adenylate kinase 3-like 1 (AK3L1)
Nucleotide	C00144	GMP		-0.480174	0	0		X313645	0610007P14RIK	Sus scrofa uncharacterized LOC100312958 (0610007P14RIK)
Nucleotide	C00144	GMP		0.472383	0	0		X294744	ADAMTSL4	PREDICTED: Sus scrofa ADAMTS-like 4 (ADAMTSL4)
Nucleotide	C00144	GMP		0.476646	0	0		X310235	SMAP2	Sus scrofa small ArfGAP2 (SMAP2)
Nucleotide	C00144	GMP		0.48068	0	0		X289076	LOC102161205	PREDICTED: Sus scrofa carnitine O-palmitoyltransferase 1, liver isoform-like (LOC102161205)
Nucleotide	C00144	GMP		0.482514	0	0		X299797	HERC3	PREDICTED: Sus scrofa HECT and RLD domain containing E3 ubiquitin protein ligase 3 (HERC3)
Nucleotide	C00144	GMP		0.495837	0	0		X293073	NMRAL1	PREDICTED: Sus scrofa NmrA-like family domain containing 1 (NMRAL1)
Nucleotide	C00144	GMP		0.51496	0	0		X291738	CCBL1	PREDICTED: Sus scrofa cysteine conjugate-beta lyase, cytoplasmic (CCBL1)
Nucleotide	C00144	GMP		0.518589	0	0		X301223	FBP1	Sus scrofa fructose-1,6-bisphosphatase 1 (FBP1)
Nucleotide	C00144	GMP		0.545607	0	0		X296657	BSPH1	PREDICTED: Sus scrofa binder of sperm protein homolog 1 (BSPH1)
Nucleotide	C00144	GMP		0.549287	0	0		X303314	SLCO2A1	Sus scrofa solute carrier organic anion transporter family, member 2A1 (SLCO2A1)
Nucleotide	C00144	GMP		0.555326	0	0		X301345	FBP1	Sus scrofa fructose-1,6-bisphosphatase 1 (FBP1)
Nucleotide	C00404	GTP		0.326176	2.06e-08	1.88e-06		X301354	VIM	PREDICTED: Sus scrofa vimentin (VIM)
Nucleotide	C00404	GTP		0.315795	6e-08	4.63e-06		X294767	VCAM1	Sus scrofa vascular cell adhesion molecule 1 (VCAM1)
Nucleotide	C00404	GTP		0.301806	2.38e-07	1.46e-05		X300705	STEAP4	Sus scrofa STEAP family member 4 (STEAP4)
Nucleotide	C00404	GTP		0.298413	3.29e-07	1.9e-05		X293517	RHOQ	PREDICTED: Sus scrofa ras homolog family member Q (RHOQ)
Nucleotide	C00404	GTP		0.292135	5.93e-07	3.09e-05		X300254	ZC3H12C	PREDICTED: Sus scrofa zinc finger CCCH-type containing 12C (ZC3H12C)
Nucleotide	C00404	GTP		0.291044	6.56e-07	3.36e-05		X303698	LOC102160653	PREDICTED: Sus scrofa filamin A-interacting protein 1-like (LOC102160653)
Nucleotide	C00404	GTP		0.286919	9.57e-07	4.58e-05		X322215
Nucleotide	C00404	GTP		-0.285828	1.06e-06	4.96e-05		X292071	PCSK5	PREDICTED: Sus scrofa proprotein convertase subtilisin/kexin type 5 (PCSK5)
Nucleotide	C00404	GTP		-0.284226	1.22e-06	5.59e-05		X292306	ALDH1B1	PREDICTED: Sus scrofa aldehyde dehydrogenase 1 family, member B1 (ALDH1B1)
Nucleotide	C00404	GTP		-0.280416	1.71e-06	7.35e-05		X303318	EDEM1	PREDICTED: Sus scrofa ER degradation enhancer, mannosidase alpha-like 1 (EDEM1)
Nucleotide	C00404	GTP		0.278894	1.96e-06	8.19e-05		X288749	CD86	PREDICTED: Sus scrofa CD86 molecule (CD86)
Nucleotide	C00404	GTP		0.278192	2.09e-06	8.61e-05		X317092	PTPN13	PREDICTED: Sus scrofa protein tyrosine phosphatase, non-receptor type 13 (APO-1/CD95 (Fas)-associated phosphatase) (PTPN13)
Nucleotide	C00404	GTP		0.277514	2.21e-06	9.048e-05		X299303	PCDH7	Sus scrofa protocadherin 7 (PCDH7)
Nucleotide	C00404	GTP		-0.269349	4.47e-06	0.00015948		X321906	ASCL1
Nucleotide	C00404	GTP		-0.266273	5.79e-06	0.00019656		X320892	LOC100513133	PREDICTED: Sus scrofa uncharacterized LOC100513133 (LOC100513133)
Nucleotide	C00404	GTP		-0.262346	8.03e-06	0.00025516		X305846	RPL28
Nucleotide	C00404	GTP		-0.26064	9.24e-06	0.00028533		X302272	LOC100512626	PREDICTED: Sus scrofa ORM1-like protein 3-like (LOC100512626)
Nucleotide	C00404	GTP		-0.25903	1.05e-05	0.00031667		X312126	SORT1	PREDICTED: Sus scrofa sortilin 1 (SORT1)
Nucleotide	C00404	GTP		-0.256651	1.28e-05	0.00036898		X321285	LOC100518214
Nucleotide	C00404	GTP		-0.25527	1.43e-05	0.00040284		X292598	RADIL	PREDICTED: Sus scrofa Ras association and DIL domains (RADIL)
Nucleotide	C00387	guanosine		-0.529296	0	0		X298430	CYP1A1	Sus scrofa cytochrome P450 1A1 (CYP1A1)
Nucleotide	C00387	guanosine		-0.526928	0	0		X298517	CYP1A1	Sus scrofa cytochrome P450 1A1 (CYP1A1)
Nucleotide	C00387	guanosine		-0.506015	0	0		X311747	GPAT	PREDICTED: Sus scrofa glycerol-3-phosphate acyltransferase (GPAT)
Nucleotide	C00387	guanosine		-0.49776	0	0		X295591	XRCC6BP1	PREDICTED: Sus scrofa XRCC6 binding protein 1 (XRCC6BP1)
Nucleotide	C00387	guanosine		-0.493284	0	0		X304767	GPAT	PREDICTED: Sus scrofa glycerol-3-phosphate acyltransferase (GPAT)
Nucleotide	C00387	guanosine		-0.490503	0	0		X300127	TSKU	PREDICTED: Sus scrofa tsukushi, small leucine rich proteoglycan (TSKU)
Nucleotide	C00387	guanosine		-0.483852	0	0		X323807	TSKU	PREDICTED: Sus scrofa tsukushi, small leucine rich proteoglycan (TSKU)
Nucleotide	C00387	guanosine		-0.467384	0	0		X324259	GPAT	PREDICTED: Sus scrofa glycerol-3-phosphate acyltransferase (GPAT)
Nucleotide	C00387	guanosine		0.472149	0	0		X297189	PPAP2B	PREDICTED: Sus scrofa phosphatidic acid phosphatase type 2B (PPAP2B)
Nucleotide	C00387	guanosine		0.472811	0	0		X308374	G6PC
Nucleotide	C00387	guanosine		0.476556	0	0		X289076	LOC102161205	PREDICTED: Sus scrofa carnitine O-palmitoyltransferase 1, liver isoform-like (LOC102161205)
Nucleotide	C00387	guanosine		0.496931	0	0		X295558	GYS2	Sus scrofa glycogen synthase 2 (liver) (GYS2)
Nucleotide	C00387	guanosine		0.515446	0	0		X291267	RNF152	Sus scrofa ring finger protein 152 (RNF152)
Nucleotide	C00387	guanosine		0.457929	4.44e-16	3.9e-13		X293073	NMRAL1	PREDICTED: Sus scrofa NmrA-like family domain containing 1 (NMRAL1)
Nucleotide	C00387	guanosine		0.460249	4.44e-16	3.9e-13		X308457	G6PC
Nucleotide	C00387	guanosine		0.455761	6.66e-16	5.72e-13		X304175	ULK1	PREDICTED: Sus scrofa unc-51 like autophagy activating kinase 1 (ULK1)
Nucleotide	C00387	guanosine		0.4562	6.66e-16	5.72e-13		X296811	ANKRD13C	PREDICTED: Sus scrofa ankyrin repeat domain 13C (ANKRD13C)
Nucleotide	C00387	guanosine		-0.454634	8.88e-16	7.33e-13		X321542	LOC100738008	PREDICTED: Sus scrofa thyroid hormone-inducible hepatic protein-like (LOC100738008)
Nucleotide	C00387	guanosine		-0.452288	1.33e-15	1.07e-12		X295196	CS	Sus scrofa citrate synthase (CS)
Nucleotide	C00387	guanosine		0.45053	1.78e-15	1.38e-12		X301532	POLR1D	PREDICTED: Sus scrofa polymerase (RNA) I polypeptide D, 16kDa (POLR1D)
Nucleotide	C00130	IMP		-0.75515	0	0		X321542	LOC100738008	PREDICTED: Sus scrofa thyroid hormone-inducible hepatic protein-like (LOC100738008)
Nucleotide	C00130	IMP		-0.754865	0	0		X300105	LOC100738008	PREDICTED: Sus scrofa thyroid hormone-inducible hepatic protein-like (LOC100738008)
Nucleotide	C00130	IMP		-0.68209	0	0		X288829	SCD	Sus scrofa stearoyl-CoA desaturase (delta-9-desaturase) (SCD)
Nucleotide	C00130	IMP		-0.661895	0	0		X312072	organic anion transporter	PREDICTED: Sus scrofa solute carrier family 22 (organic anion transporter)
Nucleotide	C00130	IMP		-0.636611	0	0		X312071	organic anion transporter	PREDICTED: Sus scrofa solute carrier family 22 (organic anion transporter)
Nucleotide	C00130	IMP		-0.610537	0	0		X310402	FABP1	Sus scrofa fatty acid binding protein 1, liver (FABP1)
Nucleotide	C00130	IMP		-0.60103	0	0		X328915	ALDH1A1
Nucleotide	C00130	IMP		-0.597379	0	0		X304767	GPAT	PREDICTED: Sus scrofa glycerol-3-phosphate acyltransferase (GPAT)
Nucleotide	C00130	IMP		-0.58982	0	0		X309840	FASN	Sus scrofa fatty acid synthase (FASN)
Nucleotide	C00130	IMP		-0.584237	0	0		X311747	GPAT	PREDICTED: Sus scrofa glycerol-3-phosphate acyltransferase (GPAT)
Nucleotide	C00130	IMP		0.635104	0	0		X301223	FBP1	Sus scrofa fructose-1,6-bisphosphatase 1 (FBP1)
Nucleotide	C00130	IMP		0.63511	0	0		X299440	PARM1	Sus scrofa prostate androgen-regulated mucin-like protein 1 (PARM1)
Nucleotide	C00130	IMP		0.6415	0	0		X334225	LOC100626629	PREDICTED: Sus scrofa kidney mitochondrial carrier protein 1-like (LOC100626629)
Nucleotide	C00130	IMP		0.641817	0	0		X321270	HDAC4
Nucleotide	C00130	IMP		0.648757	0	0		X314180	LOC100624327	PREDICTED: Sus scrofa endonuclease/exonuclease/phosphatase family domain-containing protein 1-like (LOC100624327)
Nucleotide	C00130	IMP		0.653708	0	0		X324013	TP53INP2	PREDICTED: Sus scrofa tumor protein p53 inducible nuclear protein 2 (TP53INP2)
Nucleotide	C00130	IMP		0.662514	0	0		X319409	LOC100621325	PREDICTED: Sus scrofa serine/threonine-protein kinase SIK2-like (LOC100621325)
Nucleotide	C00130	IMP		0.700101	0	0		X293073	NMRAL1	PREDICTED: Sus scrofa NmrA-like family domain containing 1 (NMRAL1)
Nucleotide	C00130	IMP		0.712084	0	0		X303314	SLCO2A1	Sus scrofa solute carrier organic anion transporter family, member 2A1 (SLCO2A1)
Nucleotide	C00130	IMP		0.714858	0	0		X301345	FBP1	Sus scrofa fructose-1,6-bisphosphatase 1 (FBP1)
Nucleotide	C00294	inosine		-0.566358	0	0		X304630	PPIA	Sus scrofa peptidylprolyl isomerase A (cyclophilin A) (PPIA)
Nucleotide	C00294	inosine		-0.545119	0	0		X304965	PGAM1	PREDICTED: Sus scrofa phosphoglycerate mutase 1 (brain) (PGAM1)
Nucleotide	C00294	inosine		-0.536351	0	0		X298894	LOC102163657	PREDICTED: Sus scrofa cytochrome c oxidase subunit 7B, mitochondrial-like (LOC102163657)
Nucleotide	C00294	inosine		-0.531659	0	0		X310258	UBE2D2	Sus scrofa ubiquitin-conjugating enzyme E2D 2 (UBE2D2)
Nucleotide	C00294	inosine		-0.529905	0	0		X299477	LOC102163521	PREDICTED: Sus scrofa nuclease-sensitive element-binding protein 1-like (LOC102163521)
Nucleotide	C00294	inosine		-0.520608	0	0		X303243	SZRD1	PREDICTED: Sus scrofa SUZ RNA binding domain containing 1 (SZRD1)
Nucleotide	C00294	inosine		-0.511106	0	0		X304837	LOC100524282	PREDICTED: Sus scrofa 60S ribosomal protein L37a-like (LOC100524282)
Nucleotide	C00294	inosine		-0.509949	0	0		X335883	RN28S1
Nucleotide	C00294	inosine		-0.508184	0	0		X308596	MGST1
Nucleotide	C00294	inosine		-0.506177	0	0		X288986	RPL27	Sus scrofa ribosomal protein L27 (RPL27)
Nucleotide	C00294	inosine		0.47815	0	0		X295480	M6PR	PREDICTED: Sus scrofa mannose-6-phosphate receptor (cation dependent) (M6PR)
Nucleotide	C00294	inosine		0.479971	0	0		X336168
Nucleotide	C00294	inosine		0.481132	0	0		X312943	HERPUD2	PREDICTED: Sus scrofa HERPUD family member 2 (HERPUD2)
Nucleotide	C00294	inosine		0.486503	0	0		X305014	FUT11	PREDICTED: Sus scrofa fucosyltransferase 11 (alpha (1,3) fucosyltransferase) (FUT11)
Nucleotide	C00294	inosine		0.489851	0	0		X312540	WDSUB1
Nucleotide	C00294	inosine		0.493551	0	0		X311989	GLT8D1	PREDICTED: Sus scrofa glycosyltransferase 8 domain containing 1 (GLT8D1)
Nucleotide	C00294	inosine		0.495281	0	0		X336181
Nucleotide	C00294	inosine		0.498054	0	0		X336171
Nucleotide	C00294	inosine		0.513239	0	0		X289361	HAO2	PREDICTED: Sus scrofa hydroxyacid oxidase 2 (long chain) (HAO2)
Nucleotide	C00294	inosine		0.514089	0	0		X291051	LIPC	Sus scrofa lipase, hepatic (LIPC)
Carbohydrate	C00186	lactate		-0.637148	0	0		X321270	HDAC4
Carbohydrate	C00186	lactate		-0.581392	0	0		X293073	NMRAL1	PREDICTED: Sus scrofa NmrA-like family domain containing 1 (NMRAL1)
Carbohydrate	C00186	lactate		-0.578329	0	0		X323328	HDAC4	PREDICTED: Sus scrofa histone deacetylase 4 (HDAC4)
Carbohydrate	C00186	lactate		-0.56969	0	0		X301345	FBP1	Sus scrofa fructose-1,6-bisphosphatase 1 (FBP1)
Carbohydrate	C00186	lactate		-0.550815	0	0		X314180	LOC100624327	PREDICTED: Sus scrofa endonuclease/exonuclease/phosphatase family domain-containing protein 1-like (LOC100624327)
Carbohydrate	C00186	lactate		-0.541969	0	0		X314260	PARM1
Carbohydrate	C00186	lactate		-0.536214	0	0		X307362	LOC100738248	PREDICTED: Sus scrofa endonuclease/exonuclease/phosphatase family domain-containing protein 1-like (LOC100738248)
Carbohydrate	C00186	lactate		-0.528383	0	0		X299440	PARM1	Sus scrofa prostate androgen-regulated mucin-like protein 1 (PARM1)
Carbohydrate	C00186	lactate		-0.528024	0	0		X309997	LOC100739482	PREDICTED: Sus scrofa electrogenic sodium bicarbonate cotransporter 1-like (LOC100739482)
Carbohydrate	C00186	lactate		-0.515441	0	0		X292513	Sus scrofa solute carrier family 25 (mitochondrial carrier	Sus scrofa solute carrier family 25 (mitochondrial carrier
Carbohydrate	C00186	lactate		0.49239	0	0		X324750	PALM2
Carbohydrate	C00186	lactate		0.500639	0	0		X294555	HFE2	PREDICTED: Sus scrofa hemochromatosis type 2 (juvenile) (HFE2)
Carbohydrate	C00186	lactate		0.501166	0	0		X299265	PGM2	PREDICTED: Sus scrofa phosphoglucomutase 2 (PGM2)
Carbohydrate	C00186	lactate		0.502937	0	0		X297834	SLC17A4	PREDICTED: Sus scrofa solute carrier family 17, member 4 (SLC17A4)
Carbohydrate	C00186	lactate		0.50397	0	0		X304767	GPAT	PREDICTED: Sus scrofa glycerol-3-phosphate acyltransferase (GPAT)
Carbohydrate	C00186	lactate		0.510709	0	0		X306199	MOCS2	Sus scrofa molybdenum cofactor synthesis 2 (MOCS2)
Carbohydrate	C00186	lactate		0.514714	0	0		X311747	GPAT	PREDICTED: Sus scrofa glycerol-3-phosphate acyltransferase (GPAT)
Carbohydrate	C00186	lactate		0.519368	0	0		X312071	organic anion transporter	PREDICTED: Sus scrofa solute carrier family 22 (organic anion transporter)
Carbohydrate	C00186	lactate		0.556505	0	0		X321542	LOC100738008	PREDICTED: Sus scrofa thyroid hormone-inducible hepatic protein-like (LOC100738008)
Carbohydrate	C00186	lactate		0.564566	0	0		X300105	LOC100738008	PREDICTED: Sus scrofa thyroid hormone-inducible hepatic protein-like (LOC100738008)
Amino acid	C00041	L-alanine		0.439458	9.55e-15	6.26e-12		X311747	GPAT	PREDICTED: Sus scrofa glycerol-3-phosphate acyltransferase (GPAT)
Amino acid	C00041	L-alanine		-0.434783	1.95e-14	1.17e-11		X321270	HDAC4
Amino acid	C00041	L-alanine		0.420344	1.68e-13	7.8e-11		X304767	GPAT	PREDICTED: Sus scrofa glycerol-3-phosphate acyltransferase (GPAT)
Amino acid	C00041	L-alanine		0.412098	5.49e-13	2.19e-10		X315270	SPRY3	PREDICTED: Sus scrofa sprouty homolog 3 (Drosophila) (SPRY3)
Amino acid	C00041	L-alanine		0.409377	8.05e-13	3.08e-10		X294555	HFE2	PREDICTED: Sus scrofa hemochromatosis type 2 (juvenile) (HFE2)
Amino acid	C00041	L-alanine		0.404823	1.52e-12	5.38e-10		X312047	NADP+	Sus scrofa isocitrate dehydrogenase 2 (NADP+)
Amino acid	C00041	L-alanine		0.396707	4.57e-12	1.41e-09		X300105	LOC100738008	PREDICTED: Sus scrofa thyroid hormone-inducible hepatic protein-like (LOC100738008)
Amino acid	C00041	L-alanine		0.393623	6.91e-12	2.02e-09		X305474	LOC100515931	PREDICTED: Sus scrofa protein phosphatase 1 regulatory subunit 3B-like (LOC100515931)
Amino acid	C00041	L-alanine		0.393013	7.49e-12	2.17e-09		X311571	PPP1R3C	PREDICTED: Sus scrofa protein phosphatase 1, regulatory subunit 3C (PPP1R3C)
Amino acid	C00041	L-alanine		0.392773	7.73e-12	2.23e-09		X304862	PPP1R3C	PREDICTED: Sus scrofa protein phosphatase 1, regulatory subunit 3C (PPP1R3C)
Amino acid	C00041	L-alanine		0.390632	1.03e-11	2.85e-09		X302305	ACACA	Sus scrofa acetyl-CoA carboxylase alpha (ACACA)
Amino acid	C00041	L-alanine		-0.382629	2.9e-11	6.99e-09		X323328	HDAC4	PREDICTED: Sus scrofa histone deacetylase 4 (HDAC4)
Amino acid	C00041	L-alanine		-0.376116	6.61e-11	1.43e-08		X314180	LOC100624327	PREDICTED: Sus scrofa endonuclease/exonuclease/phosphatase family domain-containing protein 1-like (LOC100624327)
Amino acid	C00041	L-alanine		-0.37266	1.02e-10	2.06e-08		X293073	NMRAL1	PREDICTED: Sus scrofa NmrA-like family domain containing 1 (NMRAL1)
Amino acid	C00041	L-alanine		-0.369459	1.51e-10	2.88e-08		X296541	SULT2A1	Sus scrofa sulfotransferase family, cytosolic, 2A, dehydroepiandrosterone (DHEA)-preferring, member 1 (SULT2A1)
Amino acid	C00041	L-alanine		-0.369454	1.51e-10	2.88e-08		X296736	SULT2A1	Sus scrofa sulfotransferase family, cytosolic, 2A, dehydroepiandrosterone (DHEA)-preferring, member 1 (SULT2A1)
Amino acid	C00041	L-alanine		-0.363256	3.19e-10	5.48e-08		X292492	U6
Amino acid	C00041	L-alanine		-0.360252	4.57e-10	7.44e-08		X299793	ANTXR2	PREDICTED: Sus scrofa anthrax toxin receptor 2 (ANTXR2)
Amino acid	C00041	L-alanine		-0.359525	4.98e-10	8.02e-08		X294865	DDAH1	PREDICTED: Sus scrofa dimethylarginine dimethylaminohydrolase 1 (DDAH1)
Amino acid	C00041	L-alanine		-0.357852	6.06e-10	9.49e-08		X312530	DDAH1	PREDICTED: Sus scrofa dimethylarginine dimethylaminohydrolase 1 (DDAH1)
Amino acid	C00152	L-asparagine		0.401027	2.55e-12	8.5e-10		X304295	SDS	PREDICTED: Sus scrofa serine dehydratase (SDS)
Amino acid	C00152	L-asparagine		0.398425	3.63e-12	1.15e-09		X289947	ARG2	PREDICTED: Sus scrofa arginase 2 (ARG2)
Amino acid	C00152	L-asparagine		0.397361	4.19e-12	1.3e-09		X289944	ARG2	PREDICTED: Sus scrofa arginase 2 (ARG2)
Amino acid	C00152	L-asparagine		0.378078	5.16e-11	1.16e-08		X310886	MTMR7	PREDICTED: Sus scrofa myotubularin related protein 7 (MTMR7)
Amino acid	C00152	L-asparagine		0.368631	1.67e-10	3.14e-08		X306506	cationic amino acid transporter, y+ system	Sus scrofa solute carrier family 7 (cationic amino acid transporter, y+ system)
Amino acid	C00152	L-asparagine		0.366013	2.29e-10	4.12e-08		X316253	LOC102159973	PREDICTED: Sus scrofa uncharacterized LOC102159973 (LOC102159973)
Amino acid	C00152	L-asparagine		0.355966	7.56e-10	1.15e-07		X297217	SESN2	PREDICTED: Sus scrofa sestrin 2 (SESN2)
Amino acid	C00152	L-asparagine		0.354276	9.21e-10	1.36e-07		X295649	SLC38A1	PREDICTED: Sus scrofa solute carrier family 38, member 1 (SLC38A1)
Amino acid	C00152	L-asparagine		0.352463	1.14e-09	1.62e-07		X299440	PARM1	Sus scrofa prostate androgen-regulated mucin-like protein 1 (PARM1)
Amino acid	C00152	L-asparagine		0.350851	1.37e-09	1.89e-07		X289157	RNF149	PREDICTED: Sus scrofa ring finger protein 149 (RNF149)
Amino acid	C00152	L-asparagine		-0.331703	1.14e-08	1.15e-06		X317143	ZNF480
Amino acid	C00152	L-asparagine		-0.323663	2.67e-08	2.35e-06		X301396	LOC100738604	PREDICTED: Sus scrofa dihydrodiol dehydrogenase 3-like (LOC100738604)
Amino acid	C00152	L-asparagine		-0.315626	6.1e-08	4.7e-06		X295591	XRCC6BP1	PREDICTED: Sus scrofa XRCC6 binding protein 1 (XRCC6BP1)
Amino acid	C00152	L-asparagine		-0.30705	1.43e-07	9.55e-06		X289279	ZNF706	PREDICTED: Sus scrofa zinc finger protein 706 (ZNF706)
Amino acid	C00152	L-asparagine		-0.304625	1.82e-07	1.16e-05		X315459	MBP
Amino acid	C00152	L-asparagine		-0.29965	2.93e-07	1.728e-05		X308312	DIO2	Sus scrofa deiodinase, iodothyronine, type II (DIO2)
Amino acid	C00152	L-asparagine		-0.298476	3.28e-07	1.9e-05		X297437	AK3L1	PREDICTED: Sus scrofa adenylate kinase 3-like 1 (AK3L1)
Amino acid	C00152	L-asparagine		-0.296137	4.08e-07	2.275e-05		X301413	LOC100738604	PREDICTED: Sus scrofa dihydrodiol dehydrogenase 3-like (LOC100738604)
Amino acid	C00152	L-asparagine		-0.294694	4.68e-07	2.54e-05		X307418	C18H7orf10	PREDICTED: Sus scrofa chromosome 18 open reading frame, human C7orf10 (C18H7orf10)
Amino acid	C00152	L-asparagine		-0.293146	5.4e-07	2.866e-05		X310522	AR	PREDICTED: Sus scrofa androgen receptor (AR)
Amino acid	C00049	L-aspartate		-0.407682	1.02e-12	3.79e-10		X314585	GPT2	PREDICTED: Sus scrofa glutamic pyruvate transaminase (alanine aminotransferase) 2 (GPT2)
Amino acid	C00049	L-aspartate		-0.399821	3e-12	9.8e-10		X296305	GPT2	PREDICTED: Sus scrofa glutamic pyruvate transaminase (alanine aminotransferase) 2 (GPT2)
Amino acid	C00049	L-aspartate		-0.383946	2.45e-11	6.04e-09		X301823	NDFIP2	PREDICTED: Sus scrofa Nedd4 family interacting protein 2 (NDFIP2)
Amino acid	C00049	L-aspartate		-0.381499	3.35e-11	7.93e-09		X304295	SDS	PREDICTED: Sus scrofa serine dehydratase (SDS)
Amino acid	C00049	L-aspartate		-0.379098	4.54e-11	1.04e-08		X304587	OAT	PREDICTED: Sus scrofa ornithine aminotransferase (OAT)
Amino acid	C00049	L-aspartate		-0.373459	9.2e-11	1.9e-08		X306506	cationic amino acid transporter, y+ system	Sus scrofa solute carrier family 7 (cationic amino acid transporter, y+ system)
Amino acid	C00049	L-aspartate		-0.36421	2.85e-10	4.96e-08		X310886	MTMR7	PREDICTED: Sus scrofa myotubularin related protein 7 (MTMR7)
Amino acid	C00049	L-aspartate		-0.362966	3.3e-10	5.64e-08		X299613	ETNPPL	PREDICTED: Sus scrofa ethanolamine-phosphate phospho-lyase (ETNPPL)
Amino acid	C00049	L-aspartate		-0.338671	5.37e-09	6.09e-07		X307365	AASS	PREDICTED: Sus scrofa aminoadipate-semialdehyde synthase (AASS)
Amino acid	C00049	L-aspartate		-0.335278	7.78e-09	8.31e-07		X288512	ARG1	PREDICTED: Sus scrofa arginase, liver (ARG1)
Amino acid	C00049	L-aspartate		0.316631	5.51e-08	4.31e-06		X312145	CDK5RAP2	PREDICTED: Sus scrofa CDK5 regulatory subunit associated protein 2 (CDK5RAP2)
Amino acid	C00049	L-aspartate		0.311881	8.89e-08	6.43e-06		X302320	LOC102164606	PREDICTED: Sus scrofa leucine-rich repeat-containing protein 37A2-like (LOC102164606)
Amino acid	C00049	L-aspartate		0.305975	1.59e-07	1.04e-05		X316478
Amino acid	C00049	L-aspartate		0.296384	3.99e-07	2.23e-05		X312548	TYMS	Sus scrofa thymidylate synthetase (TYMS)
Amino acid	C00049	L-aspartate		0.293069	5.44e-07	2.88e-05		X300563	ATXN7L1	PREDICTED: Sus scrofa ataxin 7-like 1 (ATXN7L1)
Amino acid	C00049	L-aspartate		0.284523	1.19e-06	5.46e-05		X302917	LOC100513756	PREDICTED: Sus scrofa TPR and ankyrin repeat-containing protein 1-like (LOC100513756)
Amino acid	C00049	L-aspartate		0.280878	1.65e-06	7.11e-05		X320752	IL22RA1	PREDICTED: Sus scrofa interleukin 22 receptor, alpha 1 (IL22RA1)
Amino acid	C00049	L-aspartate		0.280625	1.68e-06	7.24e-05		X330149	LOC100625259	PREDICTED: Sus scrofa coiled-coil domain-containing protein 14-like (LOC100625259)
Amino acid	C00049	L-aspartate		0.280378	1.72e-06	7.37e-05		X291995	CDK5RAP2	PREDICTED: Sus scrofa CDK5 regulatory subunit associated protein 2 (CDK5RAP2)
Amino acid	C00049	L-aspartate		0.277293	2.26e-06	9.18e-05		X307571	CXHXorf38	PREDICTED: Sus scrofa chromosome X open reading frame, human CXorf38 (CXHXorf38)
Amino acid	C00025	L-glutamate		-0.419753	1.83e-13	8.41e-11		X300643	FMO1	Sus scrofa flavin containing monooxygenase 1 (FMO1)
Amino acid	C00025	L-glutamate		0.357171	6.57e-10	1.02e-07		X310170	MGLL	Sus scrofa monoglyceride lipase (MGLL)
Amino acid	C00025	L-glutamate		-0.35687	6.8e-10	1.05e-07		X305105	LOC100738973	PREDICTED: Sus scrofa uncharacterized LOC100738973 (LOC100738973)
Amino acid	C00025	L-glutamate		-0.355239	8.23e-10	1.23e-07		X334381	MIR122	Sus scrofa microRNA mir-122 (MIR122)
Amino acid	C00025	L-glutamate		-0.351827	1.22e-09	1.72e-07		X304938	ADK	PREDICTED: Sus scrofa adenosine kinase (ADK)
Amino acid	C00025	L-glutamate		-0.351603	1.25e-09	1.76e-07		X309840	FASN	Sus scrofa fatty acid synthase (FASN)
Amino acid	C00025	L-glutamate		-0.350726	1.39e-09	1.92e-07		X300105	LOC100738008	PREDICTED: Sus scrofa thyroid hormone-inducible hepatic protein-like (LOC100738008)
Amino acid	C00025	L-glutamate		0.350285	1.46e-09	2e-07		X308458	GPNMB	Sus scrofa glycoprotein (transmembrane) nmb (GPNMB)
Amino acid	C00025	L-glutamate		-0.350236	1.47e-09	2.01e-07		X293954	DPYS	PREDICTED: Sus scrofa dihydropyrimidinase (DPYS)
Amino acid	C00025	L-glutamate		0.348612	1.77e-09	2.36e-07		X312563	GPNMB	Sus scrofa glycoprotein (transmembrane) nmb (GPNMB)
Amino acid	C00025	L-glutamate		-0.348027	1.89e-09	2.5e-07		X321542	LOC100738008	PREDICTED: Sus scrofa thyroid hormone-inducible hepatic protein-like (LOC100738008)
Amino acid	C00025	L-glutamate		-0.345825	2.42e-09	3.09e-07		X292092	MIR122	Sus scrofa microRNA mir-122 (MIR122)
Amino acid	C00025	L-glutamate		0.344384	2.85e-09	3.54e-07		X303314	SLCO2A1	Sus scrofa solute carrier organic anion transporter family, member 2A1 (SLCO2A1)
Amino acid	C00025	L-glutamate		0.341543	3.91e-09	4.65e-07		X299440	PARM1	Sus scrofa prostate androgen-regulated mucin-like protein 1 (PARM1)
Amino acid	C00025	L-glutamate		0.337834	5.88e-09	6.58e-07		X308505	LOC100738609	PREDICTED: Sus scrofa tartrate-resistant acid phosphatase type 5-like (LOC100738609)
Amino acid	C00025	L-glutamate		0.335169	7.87e-09	8.39e-07		X294818	ADORA3	Sus scrofa adenosine A3 receptor (ADORA3)
Amino acid	C00025	L-glutamate		-0.334413	8.54e-09	9e-07		X326867	TRHDE	PREDICTED: Sus scrofa thyrotropin-releasing hormone degrading enzyme (TRHDE)
Amino acid	C00025	L-glutamate		0.333603	9.32e-09	9.68e-07		X302276	MMD	Sus scrofa monocyte to macrophage differentiation-associated (MMD)
Amino acid	C00025	L-glutamate		0.333476	9.45e-09	9.79e-07		X304602	GMFG	PREDICTED: Sus scrofa glia maturation factor, gamma (GMFG)
Amino acid	C00025	L-glutamate		0.33024	1.34e-08	1.31e-06		X291894	LOC100521766	PREDICTED: Sus scrofa uncharacterized LOC100521766 (LOC100521766)
Amino acid	C00064	L-glutamine		0.287681	8.93e-07	4.327e-05		X311527	LOC100154002	PREDICTED: Sus scrofa mitogen-activated protein kinase kinase kinase MLK4-like (LOC100154002)
Amino acid	C00064	L-glutamine		-0.270782	3.96e-06	0.00014443		X314857
Amino acid	C00064	L-glutamine		-0.25334	1.66e-05	0.00045526		X295980	PAH	PREDICTED: Sus scrofa phenylalanine hydroxylase (PAH)
Amino acid	C00064	L-glutamine		-0.246824	2.771e-05	0.00068143		X299581	USP38	PREDICTED: Sus scrofa ubiquitin specific peptidase 38 (USP38)
Amino acid	C00064	L-glutamine		-0.246163	2.916e-05	0.00070895		X303375	LOC100511719
Amino acid	C00064	L-glutamine		-0.240581	4.461e-05	0.00098933		X333899	LOC100524554
Amino acid	C00064	L-glutamine		-0.238483	5.22e-05	0.00111909		X308598	PPARGC-1	Sus scrofa peroxisome proliferator activated receptor gamma, coactivator 1 alpha (PPARGC-1)
Amino acid	C00064	L-glutamine		0.235091	6.71e-05	0.00136341		X295011	KDELR3	Sus scrofa KDEL (Lys-Asp-Glu-Leu) endoplasmic reticulum protein retention receptor 3 (KDELR3)
Amino acid	C00064	L-glutamine		-0.234685	6.91e-05	0.00139547		X297264	EPB41	PREDICTED: Sus scrofa erythrocyte membrane protein band 4.1 (elliptocytosis 1, RH-linked) (EPB41)
Amino acid	C00064	L-glutamine		0.23464	6.94e-05	0.00139901		X296438	FUT1	PREDICTED: Sus scrofa fucosyltransferase 1 (galactoside 2-alpha-L-fucosyltransferase, H blood group) (FUT1)
Amino acid	C00064	L-glutamine		-0.231864	8.49e-05	0.00163747		X295785	PAH	PREDICTED: Sus scrofa phenylalanine hydroxylase (PAH)
Amino acid	C00064	L-glutamine		-0.228989	0.00010447	0.00192457		X300643	FMO1	Sus scrofa flavin containing monooxygenase 1 (FMO1)
Amino acid	C00064	L-glutamine		-0.228616	0.00010729	0.00196513		X309827	PPARGC1A
Amino acid	C00064	L-glutamine		0.227959	0.00011244	0.00203805		X332200
Amino acid	C00064	L-glutamine		0.222962	0.0001599	0.00267596		X318758	PLIN1	PREDICTED: Sus scrofa perilipin 1 (PLIN1)
Amino acid	C00064	L-glutamine		0.221729	0.0001742	0.0028603		X293934	LOC100522074	PREDICTED: Sus scrofa NIPA-like protein 2-like (LOC100522074)
Amino acid	C00064	L-glutamine		0.220965	0.00018366	0.00297983		X304775	SLC16A12	PREDICTED: Sus scrofa solute carrier family 16, member 12 (SLC16A12)
Amino acid	C00064	L-glutamine		0.22068	0.00018731	0.00302584		X295189	ITGA5	PREDICTED: Sus scrofa integrin, alpha 5 (fibronectin receptor, alpha polypeptide) (ITGA5)
Amino acid	C00064	L-glutamine		0.220244	0.00019302	0.00309773		X292610	LOC100515717
Amino acid	C00064	L-glutamine		0.219333	0.00020549	0.00325162		X308312	DIO2	Sus scrofa deiodinase, iodothyronine, type II (DIO2)
Amino acid	C00135	L-histidine		-0.378728	4.76e-11	1.08e-08		X290517	CCDC28A	Sus scrofa coiled-coil domain containing 28A (CCDC28A)
Amino acid	C00135	L-histidine		-0.349719	1.56e-09	2.12e-07		X289419	A2M	PREDICTED: Sus scrofa alpha-2-macroglobulin (A2M)
Amino acid	C00135	L-histidine		-0.341221	4.05e-09	4.79e-07		X305612	FN1	PREDICTED: Sus scrofa fibronectin 1 (FN1)
Amino acid	C00135	L-histidine		-0.336919	6.5e-09	7.16e-07		X325110	FAM120B	PREDICTED: Sus scrofa family with sequence similarity 120B (FAM120B)
Amino acid	C00135	L-histidine		-0.331684	1.15e-08	1.15e-06		X321544	RPL19
Amino acid	C00135	L-histidine		-0.329582	1.43e-08	1.39e-06		X314332	NID1
Amino acid	C00135	L-histidine		-0.328373	1.63e-08	1.55e-06		X310533	KDM6A	PREDICTED: Sus scrofa lysine (K)-specific demethylase 6A (KDM6A)
Amino acid	C00135	L-histidine		0.322351	3.07e-08	2.63e-06		X322014	MDFIC	PREDICTED: Sus scrofa MyoD family inhibitor domain containing (MDFIC)
Amino acid	C00135	L-histidine		-0.320477	3.72e-08	3.1e-06		X303432	TF	Sus scrofa transferrin (TF)
Amino acid	C00135	L-histidine		-0.317975	4.81e-08	3.84e-06		X323857	NDFIP1	Sus scrofa Nedd4 family interacting protein 1 (NDFIP1)
Amino acid	C00135	L-histidine		-0.31313	7.84e-08	5.8e-06		X325106	SHANK2
Amino acid	C00135	L-histidine		0.298232	3.35e-07	1.93e-05		X335349	MIR411
Amino acid	C00135	L-histidine		0.283477	1.31e-06	5.89e-05		X318732
Amino acid	C00135	L-histidine		0.282884	1.38e-06	6.154e-05		X336237	MIR425	Sus scrofa microRNA mir-425 (MIR425)
Amino acid	C00135	L-histidine		0.282343	1.45e-06	6.4e-05		X309847	IGF2	Sus scrofa insulin-like growth factor 2 (somatomedin A) (IGF2)
Amino acid	C00135	L-histidine		0.281965	1.49e-06	6.57e-05		X300176	CLNS1A	PREDICTED: Sus scrofa chloride channel, nucleotide-sensitive, 1A (CLNS1A)
Amino acid	C00135	L-histidine		0.280837	1.65e-06	7.13e-05		X320193
Amino acid	C00135	L-histidine		0.279806	1.81e-06	7.676e-05		X303191	UBA3	PREDICTED: Sus scrofa ubiquitin-like modifier activating enzyme 3 (UBA3)
Amino acid	C00135	L-histidine		0.279093	1.93e-06	8.08e-05		X299348	LOC100525350	PREDICTED: Sus scrofa polyprenol reductase-like (LOC100525350)
Amino acid	C00135	L-histidine		0.277343	2.25e-06	9.15e-05		X294503	SNORD87
Amino acid	C00407	L-isoleucine		-0.489016	0	0		X295591	XRCC6BP1	PREDICTED: Sus scrofa XRCC6 binding protein 1 (XRCC6BP1)
Amino acid	C00407	L-isoleucine		-0.468566	0	0		X312072	organic anion transporter	PREDICTED: Sus scrofa solute carrier family 22 (organic anion transporter)
Amino acid	C00407	L-isoleucine		0.494134	0	0		X289947	ARG2	PREDICTED: Sus scrofa arginase 2 (ARG2)
Amino acid	C00407	L-isoleucine		0.498588	0	0		X316942	A930007A09Rik
Amino acid	C00407	L-isoleucine		0.499221	0	0		X328897	SLC38A1
Amino acid	C00407	L-isoleucine		0.50199	0	0		X295649	SLC38A1	PREDICTED: Sus scrofa solute carrier family 38, member 1 (SLC38A1)
Amino acid	C00407	L-isoleucine		0.510652	0	0		X312386	SLC7A2
Amino acid	C00407	L-isoleucine		0.524401	0	0		X306506	cationic amino acid transporter, y+ system	Sus scrofa solute carrier family 7 (cationic amino acid transporter, y+ system)
Amino acid	C00407	L-isoleucine		0.531027	0	0		X296811	ANKRD13C	PREDICTED: Sus scrofa ankyrin repeat domain 13C (ANKRD13C)
Amino acid	C00407	L-isoleucine		0.531135	0	0		X310886	MTMR7	PREDICTED: Sus scrofa myotubularin related protein 7 (MTMR7)
Amino acid	C00407	L-isoleucine		0.531596	0	0		X312800	PPARGC-1	Sus scrofa peroxisome proliferator activated receptor gamma, coactivator 1 alpha (PPARGC-1)
Amino acid	C00407	L-isoleucine		0.536208	0	0		X308598	PPARGC-1	Sus scrofa peroxisome proliferator activated receptor gamma, coactivator 1 alpha (PPARGC-1)
Amino acid	C00407	L-isoleucine		-0.44271	5.77e-15	3.99e-12		X326268	LOC441493
Amino acid	C00407	L-isoleucine		-0.441209	7.33e-15	4.93e-12		X304364	SEC14L2	PREDICTED: Sus scrofa SEC14-like 2 (S. cerevisiae) (SEC14L2)
Amino acid	C00407	L-isoleucine		-0.43916	9.99e-15	6.51e-12		X312071	organic anion transporter	PREDICTED: Sus scrofa solute carrier family 22 (organic anion transporter)
Amino acid	C00407	L-isoleucine		-0.438196	1.15e-14	7.35e-12		X303538	B3GALT5	PREDICTED: Sus scrofa UDP-Gal:betaGlcNAc beta 1,3-galactosyltransferase, polypeptide 5 (B3GALT5)
Amino acid	C00407	L-isoleucine		-0.435876	1.67e-14	1.02e-11		X289279	ZNF706	PREDICTED: Sus scrofa zinc finger protein 706 (ZNF706)
Amino acid	C00407	L-isoleucine		-0.427853	5.6e-14	2.98e-11		X292329	PALM2	Sus scrofa paralemmin 2 (PALM2)
Amino acid	C00407	L-isoleucine		-0.427599	5.8e-14	3.07e-11		X308406	FDFT1	Sus scrofa farnesyl-diphosphate farnesyltransferase 1 (FDFT1)
Amino acid	C00407	L-isoleucine		-0.425105	8.39e-14	4.24e-11		X312009	MB21D2	PREDICTED: Sus scrofa Mab-21 domain containing 2 (MB21D2)
Amino acid	C00123	L-leucine		0.472426	0	0		X331419	RTN3
Amino acid	C00123	L-leucine		0.478355	0	0		X292530	TRPM6	PREDICTED: Sus scrofa transient receptor potential cation channel, subfamily M, member 6 (TRPM6)
Amino acid	C00123	L-leucine		0.48134	0	0		X295649	SLC38A1	PREDICTED: Sus scrofa solute carrier family 38, member 1 (SLC38A1)
Amino acid	C00123	L-leucine		0.486368	0	0		X328897	SLC38A1
Amino acid	C00123	L-leucine		0.494282	0	0		X312386	SLC7A2
Amino acid	C00123	L-leucine		0.497179	0	0		X306506	cationic amino acid transporter, y+ system	Sus scrofa solute carrier family 7 (cationic amino acid transporter, y+ system)
Amino acid	C00123	L-leucine		0.503249	0	0		X312800	PPARGC-1	Sus scrofa peroxisome proliferator activated receptor gamma, coactivator 1 alpha (PPARGC-1)
Amino acid	C00123	L-leucine		0.504459	0	0		X310886	MTMR7	PREDICTED: Sus scrofa myotubularin related protein 7 (MTMR7)
Amino acid	C00123	L-leucine		0.5046	0	0		X308598	PPARGC-1	Sus scrofa peroxisome proliferator activated receptor gamma, coactivator 1 alpha (PPARGC-1)
Amino acid	C00123	L-leucine		0.521049	0	0		X296811	ANKRD13C	PREDICTED: Sus scrofa ankyrin repeat domain 13C (ANKRD13C)
Amino acid	C00123	L-leucine		-0.45845	4.44e-16	3.9e-13		X295591	XRCC6BP1	PREDICTED: Sus scrofa XRCC6 binding protein 1 (XRCC6BP1)
Amino acid	C00123	L-leucine		-0.43648	1.51e-14	9.35e-12		X304364	SEC14L2	PREDICTED: Sus scrofa SEC14-like 2 (S. cerevisiae) (SEC14L2)
Amino acid	C00123	L-leucine		-0.43492	1.91e-14	1.15e-11		X298648	DPF3	PREDICTED: Sus scrofa D4, zinc and double PHD fingers, family 3 (DPF3)
Amino acid	C00123	L-leucine		-0.424427	9.28e-14	4.62e-11		X326268	LOC441493
Amino acid	C00123	L-leucine		-0.421821	1.36e-13	6.46e-11		X303538	B3GALT5	PREDICTED: Sus scrofa UDP-Gal:betaGlcNAc beta 1,3-galactosyltransferase, polypeptide 5 (B3GALT5)
Amino acid	C00123	L-leucine		-0.417544	2.52e-13	1.11e-10		X311272	SEC14L2	PREDICTED: Sus scrofa SEC14-like 2 (S. cerevisiae) (SEC14L2)
Amino acid	C00123	L-leucine		-0.417244	2.64e-13	1.16e-10		X308406	FDFT1	Sus scrofa farnesyl-diphosphate farnesyltransferase 1 (FDFT1)
Amino acid	C00123	L-leucine		-0.414381	3.97e-13	1.65e-10		X312009	MB21D2	PREDICTED: Sus scrofa Mab-21 domain containing 2 (MB21D2)
Amino acid	C00123	L-leucine		-0.412711	5.03e-13	2.03e-10		X289279	ZNF706	PREDICTED: Sus scrofa zinc finger protein 706 (ZNF706)
Amino acid	C00123	L-leucine		-0.40432	1.62e-12	5.72e-10		X312072	organic anion transporter	PREDICTED: Sus scrofa solute carrier family 22 (organic anion transporter)
Amino acid	C00047	L-lysine		-0.51524	0	0		X312072	organic anion transporter	PREDICTED: Sus scrofa solute carrier family 22 (organic anion transporter)
Amino acid	C00047	L-lysine		-0.495901	0	0		X295591	XRCC6BP1	PREDICTED: Sus scrofa XRCC6 binding protein 1 (XRCC6BP1)
Amino acid	C00047	L-lysine		-0.491625	0	0		X292329	PALM2	Sus scrofa paralemmin 2 (PALM2)
Amino acid	C00047	L-lysine		-0.482469	0	0		X312071	organic anion transporter	PREDICTED: Sus scrofa solute carrier family 22 (organic anion transporter)
Amino acid	C00047	L-lysine		-0.474755	0	0		X326268	LOC441493
Amino acid	C00047	L-lysine		-0.466397	0	0		X308406	FDFT1	Sus scrofa farnesyl-diphosphate farnesyltransferase 1 (FDFT1)
Amino acid	C00047	L-lysine		0.514263	0	0		X312152	TMEM181	PREDICTED: Sus scrofa transmembrane protein 181 (TMEM181)
Amino acid	C00047	L-lysine		0.514313	0	0		X328897	SLC38A1
Amino acid	C00047	L-lysine		0.517036	0	0		X316253	LOC102159973	PREDICTED: Sus scrofa uncharacterized LOC102159973 (LOC102159973)
Amino acid	C00047	L-lysine		0.517384	0	0		X289944	ARG2	PREDICTED: Sus scrofa arginase 2 (ARG2)
Amino acid	C00047	L-lysine		0.521587	0	0		X296811	ANKRD13C	PREDICTED: Sus scrofa ankyrin repeat domain 13C (ANKRD13C)
Amino acid	C00047	L-lysine		0.525277	0	0		X289947	ARG2	PREDICTED: Sus scrofa arginase 2 (ARG2)
Amino acid	C00047	L-lysine		0.528913	0	0		X295649	SLC38A1	PREDICTED: Sus scrofa solute carrier family 38, member 1 (SLC38A1)
Amino acid	C00047	L-lysine		0.553042	0	0		X293073	NMRAL1	PREDICTED: Sus scrofa NmrA-like family domain containing 1 (NMRAL1)
Amino acid	C00047	L-lysine		0.559228	0	0		X290974	aromatic amino acid transporter	PREDICTED: Sus scrofa solute carrier family 16 (aromatic amino acid transporter)
Amino acid	C00047	L-lysine		0.562825	0	0		X316942	A930007A09Rik
Amino acid	C00047	L-lysine		-0.454709	8.88e-16	7.33e-13		X297437	AK3L1	PREDICTED: Sus scrofa adenylate kinase 3-like 1 (AK3L1)
Amino acid	C00047	L-lysine		-0.453821	8.88e-16	7.33e-13		X289357	HSD3B1	Sus scrofa hydroxy-delta-5-steroid dehydrogenase, 3 beta- and steroid delta-isomerase 1 (HSD3B1)
Amino acid	C00047	L-lysine		-0.449122	2.22e-15	1.69e-12		X328084	LOC508455
Amino acid	C00047	L-lysine		-0.444319	4.44e-15	3.17e-12		X321542	LOC100738008	PREDICTED: Sus scrofa thyroid hormone-inducible hepatic protein-like (LOC100738008)
Amino acid	C00073	L-methionine		-0.558929	0	0		X326268	LOC441493
Amino acid	C00073	L-methionine		-0.529602	0	0		X310522	AR	PREDICTED: Sus scrofa androgen receptor (AR)
Amino acid	C00073	L-methionine		-0.526124	0	0		X295591	XRCC6BP1	PREDICTED: Sus scrofa XRCC6 binding protein 1 (XRCC6BP1)
Amino acid	C00073	L-methionine		-0.516465	0	0		X294032	SYBU	PREDICTED: Sus scrofa syntabulin (syntaxin-interacting) (SYBU)
Amino acid	C00073	L-methionine		-0.506851	0	0		X293892	SYBU	PREDICTED: Sus scrofa syntabulin (syntaxin-interacting) (SYBU)
Amino acid	C00073	L-methionine		-0.503511	0	0		X312072	organic anion transporter	PREDICTED: Sus scrofa solute carrier family 22 (organic anion transporter)
Amino acid	C00073	L-methionine		-0.501559	0	0		X321542	LOC100738008	PREDICTED: Sus scrofa thyroid hormone-inducible hepatic protein-like (LOC100738008)
Amino acid	C00073	L-methionine		-0.491236	0	0		X300105	LOC100738008	PREDICTED: Sus scrofa thyroid hormone-inducible hepatic protein-like (LOC100738008)
Amino acid	C00073	L-methionine		-0.48842	0	0		X312071	organic anion transporter	PREDICTED: Sus scrofa solute carrier family 22 (organic anion transporter)
Amino acid	C00073	L-methionine		-0.481306	0	0		X304767	GPAT	PREDICTED: Sus scrofa glycerol-3-phosphate acyltransferase (GPAT)
Amino acid	C00073	L-methionine		0.537869	0	0		X319409	LOC100621325	PREDICTED: Sus scrofa serine/threonine-protein kinase SIK2-like (LOC100621325)
Amino acid	C00073	L-methionine		0.540514	0	0		X289157	RNF149	PREDICTED: Sus scrofa ring finger protein 149 (RNF149)
Amino acid	C00073	L-methionine		0.540944	0	0		X321270	HDAC4
Amino acid	C00073	L-methionine		0.542328	0	0		X314260	PARM1
Amino acid	C00073	L-methionine		0.546588	0	0		X331449	LOC100626928	PREDICTED: Sus scrofa rho-related GTP-binding protein RhoU-like (LOC100626928)
Amino acid	C00073	L-methionine		0.559206	0	0		X299440	PARM1	Sus scrofa prostate androgen-regulated mucin-like protein 1 (PARM1)
Amino acid	C00073	L-methionine		0.560675	0	0		X301532	POLR1D	PREDICTED: Sus scrofa polymerase (RNA) I polypeptide D, 16kDa (POLR1D)
Amino acid	C00073	L-methionine		0.571228	0	0		X303314	SLCO2A1	Sus scrofa solute carrier organic anion transporter family, member 2A1 (SLCO2A1)
Amino acid	C00073	L-methionine		0.583032	0	0		X324013	TP53INP2	PREDICTED: Sus scrofa tumor protein p53 inducible nuclear protein 2 (TP53INP2)
Amino acid	C00073	L-methionine		0.606843	0	0		X293073	NMRAL1	PREDICTED: Sus scrofa NmrA-like family domain containing 1 (NMRAL1)
Amino acid	C00077	L-ornithine		-0.479707	0	0		X317143	ZNF480
Amino acid	C00077	L-ornithine		-0.469586	0	0		X312043	GCLC	PREDICTED: Sus scrofa glutamate-cysteine ligase, catalytic subunit (GCLC)
Amino acid	C00077	L-ornithine		0.48309	0	0		X293073	NMRAL1	PREDICTED: Sus scrofa NmrA-like family domain containing 1 (NMRAL1)
Amino acid	C00077	L-ornithine		0.494194	0	0		X314076	FST
Amino acid	C00077	L-ornithine		0.495065	0	0		X306211	FST	Sus scrofa follistatin (FST)
Amino acid	C00077	L-ornithine		0.495215	0	0		X304295	SDS	PREDICTED: Sus scrofa serine dehydratase (SDS)
Amino acid	C00077	L-ornithine		0.498231	0	0		X289944	ARG2	PREDICTED: Sus scrofa arginase 2 (ARG2)
Amino acid	C00077	L-ornithine		0.499415	0	0		X296811	ANKRD13C	PREDICTED: Sus scrofa ankyrin repeat domain 13C (ANKRD13C)
Amino acid	C00077	L-ornithine		0.503118	0	0		X289157	RNF149	PREDICTED: Sus scrofa ring finger protein 149 (RNF149)
Amino acid	C00077	L-ornithine		0.505762	0	0		X301617	KBTBD7	PREDICTED: Sus scrofa kelch repeat and BTB (POZ) domain containing 7 (KBTBD7)
Amino acid	C00077	L-ornithine		0.523577	0	0		X289947	ARG2	PREDICTED: Sus scrofa arginase 2 (ARG2)
Amino acid	C00077	L-ornithine		0.544222	0	0		X290974	aromatic amino acid transporter	PREDICTED: Sus scrofa solute carrier family 16 (aromatic amino acid transporter)
Amino acid	C00077	L-ornithine		-0.462287	2.22e-16	2.14e-13		X309663	KALRN
Amino acid	C00077	L-ornithine		-0.448525	2.22e-15	1.69e-12		X297644	FAM8A1	PREDICTED: Sus scrofa family with sequence similarity 8, member A1 (FAM8A1)
Amino acid	C00077	L-ornithine		-0.44596	3.55e-15	2.58e-12		X322306	ARHGEF26	PREDICTED: Sus scrofa Rho guanine nucleotide exchange factor (GEF) 26 (ARHGEF26)
Amino acid	C00077	L-ornithine		-0.435525	1.75e-14	1.07e-11		X325257	KALRN
Amino acid	C00077	L-ornithine		-0.430101	4e-14	2.21e-11		X333403	ARHGEF26	PREDICTED: Sus scrofa Rho guanine nucleotide exchange factor (GEF) 26 (ARHGEF26)
Amino acid	C00077	L-ornithine		-0.428484	5.08e-14	2.74e-11		X315219	TLDC1	PREDICTED: Sus scrofa TBC/LysM-associated domain containing 1 (TLDC1)
Amino acid	C00077	L-ornithine		-0.427518	5.86e-14	3.1e-11		X289890	GCLC	PREDICTED: Sus scrofa glutamate-cysteine ligase, catalytic subunit (GCLC)
Amino acid	C00077	L-ornithine		-0.426824	6.51e-14	3.4e-11		X302953	RPL14	Sus scrofa ribosomal protein L14 (RPL14)
Amino acid	C00079	L-phenylalanine		0.405027	1.47e-12	5.24e-10		X328897	SLC38A1
Amino acid	C00079	L-phenylalanine		0.40237	2.12e-12	7.25e-10		X295649	SLC38A1	PREDICTED: Sus scrofa solute carrier family 38, member 1 (SLC38A1)
Amino acid	C00079	L-phenylalanine		0.400393	2.78e-12	9.15e-10		X331419	RTN3
Amino acid	C00079	L-phenylalanine		-0.399521	3.13e-12	1.01e-09		X295591	XRCC6BP1	PREDICTED: Sus scrofa XRCC6 binding protein 1 (XRCC6BP1)
Amino acid	C00079	L-phenylalanine		0.394708	5.98e-12	1.79e-09		X316253	LOC102159973	PREDICTED: Sus scrofa uncharacterized LOC102159973 (LOC102159973)
Amino acid	C00079	L-phenylalanine		0.391991	8.57e-12	2.44e-09		X310886	MTMR7	PREDICTED: Sus scrofa myotubularin related protein 7 (MTMR7)
Amino acid	C00079	L-phenylalanine		0.376658	6.17e-11	1.35e-08		X289944	ARG2	PREDICTED: Sus scrofa arginase 2 (ARG2)
Amino acid	C00079	L-phenylalanine		0.375028	7.57e-11	1.61e-08		X331507	TP53INP1
Amino acid	C00079	L-phenylalanine		-0.373211	9.49e-11	1.95e-08		X329145	LOC100623617	PREDICTED: Sus scrofa meiosis arrest female protein 1-like (LOC100623617)
Amino acid	C00079	L-phenylalanine		0.373199	9.5e-11	1.95e-08		X290974	aromatic amino acid transporter	PREDICTED: Sus scrofa solute carrier family 16 (aromatic amino acid transporter)
Amino acid	C00079	L-phenylalanine		0.367308	1.96e-10	3.6e-08		X289947	ARG2	PREDICTED: Sus scrofa arginase 2 (ARG2)
Amino acid	C00079	L-phenylalanine		-0.360259	4.56e-10	7.44e-08		X310522	AR	PREDICTED: Sus scrofa androgen receptor (AR)
Amino acid	C00079	L-phenylalanine		-0.358552	5.58e-10	8.84e-08		X314877	TMCC1
Amino acid	C00079	L-phenylalanine		0.357324	6.45e-10	1e-07		X306506	cationic amino acid transporter, y+ system	Sus scrofa solute carrier family 7 (cationic amino acid transporter, y+ system)
Amino acid	C00079	L-phenylalanine		-0.356819	6.84e-10	1.05e-07		X292329	PALM2	Sus scrofa paralemmin 2 (PALM2)
Amino acid	C00079	L-phenylalanine		-0.354656	8.81e-10	1.31e-07		X304364	SEC14L2	PREDICTED: Sus scrofa SEC14-like 2 (S. cerevisiae) (SEC14L2)
Amino acid	C00079	L-phenylalanine		-0.33598	7.21e-09	7.79e-07		X298648	DPF3	PREDICTED: Sus scrofa D4, zinc and double PHD fingers, family 3 (DPF3)
Amino acid	C00079	L-phenylalanine		-0.335589	7.52e-09	8.07e-07		X323490	BHMT	Sus scrofa betaine--homocysteine S-methyltransferase (BHMT)
Amino acid	C00079	L-phenylalanine		-0.333625	9.3e-09	9.66e-07		X293570	LOC100625751	PREDICTED: Sus scrofa lactosylceramide alpha-2,3-sialyltransferase-like (LOC100625751)
Amino acid	C00079	L-phenylalanine		-0.33248	1.05e-08	1.07e-06		X292522	PTGR1	Sus scrofa prostaglandin reductase 1 (PTGR1)
Amino acid	C00148	L-proline		-0.540434	0	0		X317143	ZNF480
Amino acid	C00148	L-proline		-0.526865	0	0		X310427	CLDN1	Sus scrofa claudin 1 (CLDN1)
Amino acid	C00148	L-proline		-0.507294	0	0		X294564	CD58	Sus scrofa CD58 molecule (CD58)
Amino acid	C00148	L-proline		-0.499557	0	0		X289367	CD58	Sus scrofa CD58 molecule (CD58)
Amino acid	C00148	L-proline		-0.48477	0	0		X300154	LOC102162715	PREDICTED: Sus scrofa putative uncharacterized protein FLJ37770-like (LOC102162715)
Amino acid	C00148	L-proline		-0.483327	0	0		X306588	DZANK1	PREDICTED: Sus scrofa double zinc ribbon and ankyrin repeat domains 1 (DZANK1)
Amino acid	C00148	L-proline		-0.475428	0	0		X315219	TLDC1	PREDICTED: Sus scrofa TBC/LysM-associated domain containing 1 (TLDC1)
Amino acid	C00148	L-proline		-0.473871	0	0		X309663	KALRN
Amino acid	C00148	L-proline		0.498111	0	0		X311446	LOC100153821
Amino acid	C00148	L-proline		0.503396	0	0		X291361	LOC100622645	PREDICTED: Sus scrofa GTP cyclohydrolase 1-like (LOC100622645)
Amino acid	C00148	L-proline		0.510532	0	0		X310886	MTMR7	PREDICTED: Sus scrofa myotubularin related protein 7 (MTMR7)
Amino acid	C00148	L-proline		0.512753	0	0		X304295	SDS	PREDICTED: Sus scrofa serine dehydratase (SDS)
Amino acid	C00148	L-proline		0.516631	0	0		X314076	FST
Amino acid	C00148	L-proline		0.516929	0	0		X306506	cationic amino acid transporter, y+ system	Sus scrofa solute carrier family 7 (cationic amino acid transporter, y+ system)
Amino acid	C00148	L-proline		0.519154	0	0		X291702	neuronal/epithelial high affinity glutamate transporter, system Xag	Sus scrofa solute carrier family 1 (neuronal/epithelial high affinity glutamate transporter, system Xag)
Amino acid	C00148	L-proline		0.522586	0	0		X306211	FST	Sus scrofa follistatin (FST)
Amino acid	C00148	L-proline		0.523803	0	0		X327075	LOC102164268	PREDICTED: Sus scrofa spindlin-1-like (LOC102164268)
Amino acid	C00148	L-proline		0.530352	0	0		X290527	LOC102164268	PREDICTED: Sus scrofa spindlin-1-like (LOC102164268)
Amino acid	C00148	L-proline		-0.460922	4.44e-16	3.9e-13		X297644	FAM8A1	PREDICTED: Sus scrofa family with sequence similarity 8, member A1 (FAM8A1)
Amino acid	C00148	L-proline		-0.459957	4.44e-16	3.9e-13		X297655	GPLD1	PREDICTED: Sus scrofa glycosylphosphatidylinositol specific phospholipase D1 (GPLD1)
Amino acid	C00065	L-serine		-0.306598	1.5e-07	9.91e-06		X307705	AR	Sus scrofa androgen receptor (AR)
Amino acid	C00065	L-serine		0.298192	3.36e-07	1.94e-05		X313546	EGFR	Sus scrofa epidermal growth factor receptor (EGFR)
Amino acid	C00065	L-serine		-0.29617	4.07e-07	2.27e-05		X289126	TICAM2	Sus scrofa toll-like receptor adaptor molecule 2 (TICAM2)
Amino acid	C00065	L-serine		-0.293769	5.1e-07	2.73e-05		X305679	iron-regulated transporter	PREDICTED: Sus scrofa solute carrier family 40 (iron-regulated transporter)
Amino acid	C00065	L-serine		-0.289986	7.24e-07	3.64e-05		X314063	FZD1
Amino acid	C00065	L-serine		0.28931	7.7e-07	3.833e-05		X315147	ADAP2
Amino acid	C00065	L-serine		-0.288193	8.53e-07	4.17e-05		X323735	AR	PREDICTED: Sus scrofa androgen receptor (AR)
Amino acid	C00065	L-serine		-0.287527	9.06e-07	4.375e-05		X309400	ZNF652
Amino acid	C00065	L-serine		0.286102	1.03e-06	4.86e-05		X323328	HDAC4	PREDICTED: Sus scrofa histone deacetylase 4 (HDAC4)
Amino acid	C00065	L-serine		0.285684	1.07e-06	5.01e-05		X290681	KCNQ5	PREDICTED: Sus scrofa potassium voltage-gated channel, KQT-like subfamily, member 5 (KCNQ5)
Amino acid	C00065	L-serine		-0.282696	1.4e-06	6.24e-05		X307475	MPLKIP	PREDICTED: Sus scrofa M-phase specific PLK1 interacting protein (MPLKIP)
Amino acid	C00065	L-serine		-0.279088	1.93e-06	8.08e-05		X292894	TPST1	PREDICTED: Sus scrofa tyrosylprotein sulfotransferase 1 (TPST1)
Amino acid	C00065	L-serine		0.271884	3.6e-06	0.00013382		X301545	LNX2	PREDICTED: Sus scrofa ligand of numb-protein X 2 (LNX2)
Amino acid	C00065	L-serine		-0.27163	3.68e-06	0.0001362		X312691	ARHGEF26	PREDICTED: Sus scrofa Rho guanine nucleotide exchange factor (GEF) 26 (ARHGEF26)
Amino acid	C00065	L-serine		0.271386	3.76e-06	0.00013851		X312867	LOC102165741	PREDICTED: Sus scrofa uncharacterized LOC102165741 (LOC102165741)
Amino acid	C00065	L-serine		-0.269567	4.39e-06	0.00015702		X310427	CLDN1	Sus scrofa claudin 1 (CLDN1)
Amino acid	C00065	L-serine		0.269569	4.39e-06	0.00015701		X294113	NOS1AP	PREDICTED: Sus scrofa nitric oxide synthase 1 (neuronal) adaptor protein (NOS1AP)
Amino acid	C00065	L-serine		0.263875	7.08e-06	0.00023058		X306948	TTPAL	PREDICTED: Sus scrofa tocopherol (alpha) transfer protein-like (TTPAL)
Amino acid	C00065	L-serine		0.263512	7.29e-06	0.00023623		X308268
Amino acid	C00065	L-serine		0.257204	1.221e-05	0.00035609		X314678	NOS1AP
Amino acid	C00188	L-threonine		0.44845	2.22e-15	1.69e-12		X293073	NMRAL1	PREDICTED: Sus scrofa NmrA-like family domain containing 1 (NMRAL1)
Amino acid	C00188	L-threonine		0.434509	2.04e-14	1.22e-11		X299440	PARM1	Sus scrofa prostate androgen-regulated mucin-like protein 1 (PARM1)
Amino acid	C00188	L-threonine		-0.424271	9.48e-14	4.71e-11		X295591	XRCC6BP1	PREDICTED: Sus scrofa XRCC6 binding protein 1 (XRCC6BP1)
Amino acid	C00188	L-threonine		0.423414	1.07e-13	5.26e-11		X289944	ARG2	PREDICTED: Sus scrofa arginase 2 (ARG2)
Amino acid	C00188	L-threonine		0.422787	1.18e-13	5.71e-11		X289947	ARG2	PREDICTED: Sus scrofa arginase 2 (ARG2)
Amino acid	C00188	L-threonine		0.422672	1.2e-13	5.79e-11		X306211	FST	Sus scrofa follistatin (FST)
Amino acid	C00188	L-threonine		0.415191	3.54e-13	1.49e-10		X316942	A930007A09Rik
Amino acid	C00188	L-threonine		0.413465	4.52e-13	1.84e-10		X306825	TP53INP2	PREDICTED: Sus scrofa tumor protein p53 inducible nuclear protein 2 (TP53INP2)
Amino acid	C00188	L-threonine		0.412054	5.52e-13	2.2e-10		X324013	TP53INP2	PREDICTED: Sus scrofa tumor protein p53 inducible nuclear protein 2 (TP53INP2)
Amino acid	C00188	L-threonine		0.405932	1.3e-12	4.7e-10		X323328	HDAC4	PREDICTED: Sus scrofa histone deacetylase 4 (HDAC4)
Amino acid	C00188	L-threonine		0.404858	1.51e-12	5.35e-10		X314076	FST
Amino acid	C00188	L-threonine		-0.384221	2.36e-11	5.86e-09		X317143	ZNF480
Amino acid	C00188	L-threonine		-0.38261	2.9e-11	7.01e-09		X323693
Amino acid	C00188	L-threonine		-0.37991	4.1e-11	9.49e-09		X328915	ALDH1A1
Amino acid	C00188	L-threonine		-0.365627	2.4e-10	4.28e-08		X301396	LOC100738604	PREDICTED: Sus scrofa dihydrodiol dehydrogenase 3-like (LOC100738604)
Amino acid	C00188	L-threonine		-0.363415	3.13e-10	5.39e-08		X307705	AR	Sus scrofa androgen receptor (AR)
Amino acid	C00188	L-threonine		-0.358491	5.62e-10	8.9e-08		X315459	MBP
Amino acid	C00188	L-threonine		-0.351749	1.23e-09	1.74e-07		X301413	LOC100738604	PREDICTED: Sus scrofa dihydrodiol dehydrogenase 3-like (LOC100738604)
Amino acid	C00188	L-threonine		-0.349726	1.55e-09	2.11e-07		X292062	PSAT1	PREDICTED: Sus scrofa phosphoserine aminotransferase 1 (PSAT1)
Amino acid	C00188	L-threonine		-0.348407	1.81e-09	2.41e-07		X312071	organic anion transporter	PREDICTED: Sus scrofa solute carrier family 22 (organic anion transporter)
Amino acid	C00078	L-tryptophan		0.359077	5.25e-10	8.38e-08		X331507	TP53INP1
Amino acid	C00078	L-tryptophan		-0.348802	1.73e-09	2.31e-07		X329145	LOC100623617	PREDICTED: Sus scrofa meiosis arrest female protein 1-like (LOC100623617)
Amino acid	C00078	L-tryptophan		0.344555	2.79e-09	3.49e-07		X306547	AGPAT6	Sus scrofa 1-acylglycerol-3-phosphate O-acyltransferase 6 (lysophosphatidic acid acyltransferase, zeta) (AGPAT6)
Amino acid	C00078	L-tryptophan		-0.342741	3.42e-09	4.15e-07		X295591	XRCC6BP1	PREDICTED: Sus scrofa XRCC6 binding protein 1 (XRCC6BP1)
Amino acid	C00078	L-tryptophan		0.327989	1.7e-08	1.61e-06		X301105	PSEN2	PREDICTED: Sus scrofa presenilin 2 (Alzheimer disease 4) (PSEN2)
Amino acid	C00078	L-tryptophan		0.327074	1.87e-08	1.74e-06		X300065	NUP98	PREDICTED: Sus scrofa nucleoporin 98kDa (NUP98)
Amino acid	C00078	L-tryptophan		0.325876	2.12e-08	1.94e-06		X304295	SDS	PREDICTED: Sus scrofa serine dehydratase (SDS)
Amino acid	C00078	L-tryptophan		0.320439	3.73e-08	3.11e-06		X289947	ARG2	PREDICTED: Sus scrofa arginase 2 (ARG2)
Amino acid	C00078	L-tryptophan		0.316846	5.39e-08	4.23e-06		X323908	HMOX1	Sus scrofa heme oxygenase (decycling) 1 (HMOX1)
Amino acid	C00078	L-tryptophan		0.315217	6.36e-08	4.86e-06		X306550	AGPAT6	PREDICTED: Sus scrofa 1-acylglycerol-3-phosphate O-acyltransferase 6 (lysophosphatidic acid acyltransferase, zeta) (AGPAT6)
Amino acid	C00078	L-tryptophan		0.313241	7.76e-08	5.74e-06		X327937	ATP11A
Amino acid	C00078	L-tryptophan		0.313232	7.77e-08	5.75e-06		X291554	MAPK1IP1L	PREDICTED: Sus scrofa mitogen-activated protein kinase 1 interacting protein 1-like (MAPK1IP1L)
Amino acid	C00078	L-tryptophan		-0.290165	7.12e-07	3.59e-05		X293344	LOC100738093	PREDICTED: Sus scrofa homeobox protein Meis2-like (LOC100738093)
Amino acid	C00078	L-tryptophan		-0.288944	7.96e-07	3.94e-05		X327861	LOC102166484	PREDICTED: Sus scrofa uncharacterized LOC102166484 (LOC102166484)
Amino acid	C00078	L-tryptophan		-0.279204	1.91e-06	8.02e-05		X301396	LOC100738604	PREDICTED: Sus scrofa dihydrodiol dehydrogenase 3-like (LOC100738604)
Amino acid	C00078	L-tryptophan		-0.275547	2.63e-06	0.00010397		X293372	MEIS1	PREDICTED: Sus scrofa Meis homeobox 1 (MEIS1)
Amino acid	C00078	L-tryptophan		-0.267388	5.28e-06	0.00018224		X289279	ZNF706	PREDICTED: Sus scrofa zinc finger protein 706 (ZNF706)
Amino acid	C00078	L-tryptophan		-0.266923	5.49e-06	0.00018815		X298648	DPF3	PREDICTED: Sus scrofa D4, zinc and double PHD fingers, family 3 (DPF3)
Amino acid	C00078	L-tryptophan		-0.263286	7.43e-06	0.00023981		X317143	ZNF480
Amino acid	C00078	L-tryptophan		-0.26283	7.71e-06	0.00024724		X304364	SEC14L2	PREDICTED: Sus scrofa SEC14-like 2 (S. cerevisiae) (SEC14L2)
Amino acid	C00082	L-tyrosine		-0.41008	7.29e-13	2.82e-10		X295591	XRCC6BP1	PREDICTED: Sus scrofa XRCC6 binding protein 1 (XRCC6BP1)
Amino acid	C00082	L-tyrosine		0.393323	7.19e-12	2.09e-09		X295649	SLC38A1	PREDICTED: Sus scrofa solute carrier family 38, member 1 (SLC38A1)
Amino acid	C00082	L-tyrosine		0.388731	1.32e-11	3.53e-09		X310370	APOA4	Sus scrofa apolipoprotein A-IV (APOA4)
Amino acid	C00082	L-tyrosine		0.387151	1.62e-11	4.22e-09		X331507	TP53INP1
Amino acid	C00082	L-tyrosine		0.383388	2.63e-11	6.43e-09		X289947	ARG2	PREDICTED: Sus scrofa arginase 2 (ARG2)
Amino acid	C00082	L-tyrosine		0.382812	2.83e-11	6.86e-09		X293073	NMRAL1	PREDICTED: Sus scrofa NmrA-like family domain containing 1 (NMRAL1)
Amino acid	C00082	L-tyrosine		0.380936	3.6e-11	8.43e-09		X289944	ARG2	PREDICTED: Sus scrofa arginase 2 (ARG2)
Amino acid	C00082	L-tyrosine		0.379992	4.05e-11	9.4e-09		X316942	A930007A09Rik
Amino acid	C00082	L-tyrosine		0.37962	4.25e-11	9.78e-09		X316253	LOC102159973	PREDICTED: Sus scrofa uncharacterized LOC102159973 (LOC102159973)
Amino acid	C00082	L-tyrosine		0.378408	4.95e-11	1.12e-08		X304295	SDS	PREDICTED: Sus scrofa serine dehydratase (SDS)
Amino acid	C00082	L-tyrosine		0.373071	9.65e-11	1.97e-08		X310235	SMAP2	Sus scrofa small ArfGAP2 (SMAP2)
Amino acid	C00082	L-tyrosine		-0.341863	3.77e-09	4.51e-07		X312072	organic anion transporter	PREDICTED: Sus scrofa solute carrier family 22 (organic anion transporter)
Amino acid	C00082	L-tyrosine		-0.33778	5.92e-09	6.61e-07		X310268	STARD4	Sus scrofa StAR-related lipid transfer (START) domain containing 4 (STARD4)
Amino acid	C00082	L-tyrosine		-0.336512	6.8e-09	7.43e-07		X312071	organic anion transporter	PREDICTED: Sus scrofa solute carrier family 22 (organic anion transporter)
Amino acid	C00082	L-tyrosine		-0.32983	1.4e-08	1.36e-06		X295440	XRCC6BP1	PREDICTED: Sus scrofa XRCC6 binding protein 1 (XRCC6BP1)
Amino acid	C00082	L-tyrosine		-0.326142	2.06e-08	1.89e-06		X308312	DIO2	Sus scrofa deiodinase, iodothyronine, type II (DIO2)
Amino acid	C00082	L-tyrosine		-0.32452	2.45e-08	2.18e-06		X292329	PALM2	Sus scrofa paralemmin 2 (PALM2)
Amino acid	C00082	L-tyrosine		-0.324204	2.53e-08	2.24e-06		X308406	FDFT1	Sus scrofa farnesyl-diphosphate farnesyltransferase 1 (FDFT1)
Amino acid	C00082	L-tyrosine		-0.321046	3.51e-08	2.95e-06		X300127	TSKU	PREDICTED: Sus scrofa tsukushi, small leucine rich proteoglycan (TSKU)
Amino acid	C00082	L-tyrosine		-0.320225	3.82e-08	3.17e-06		X326268	LOC441493
Amino acid	C00183	L-valine		-0.464999	0	0		X295591	XRCC6BP1	PREDICTED: Sus scrofa XRCC6 binding protein 1 (XRCC6BP1)
Amino acid	C00183	L-valine		0.497064	0	0		X289944	ARG2	PREDICTED: Sus scrofa arginase 2 (ARG2)
Amino acid	C00183	L-valine		0.501378	0	0		X289947	ARG2	PREDICTED: Sus scrofa arginase 2 (ARG2)
Amino acid	C00183	L-valine		0.505893	0	0		X306506	cationic amino acid transporter, y+ system	Sus scrofa solute carrier family 7 (cationic amino acid transporter, y+ system)
Amino acid	C00183	L-valine		0.50713	0	0		X316942	A930007A09Rik
Amino acid	C00183	L-valine		0.509257	0	0		X289946	ARG2	PREDICTED: Sus scrofa arginase 2 (ARG2)
Amino acid	C00183	L-valine		0.511364	0	0		X312800	PPARGC-1	Sus scrofa peroxisome proliferator activated receptor gamma, coactivator 1 alpha (PPARGC-1)
Amino acid	C00183	L-valine		0.511397	0	0		X314076	FST
Amino acid	C00183	L-valine		0.522	0	0		X306211	FST	Sus scrofa follistatin (FST)
Amino acid	C00183	L-valine		0.523246	0	0		X308598	PPARGC-1	Sus scrofa peroxisome proliferator activated receptor gamma, coactivator 1 alpha (PPARGC-1)
Amino acid	C00183	L-valine		0.543826	0	0		X296811	ANKRD13C	PREDICTED: Sus scrofa ankyrin repeat domain 13C (ANKRD13C)
Amino acid	C00183	L-valine		-0.441641	6.88e-15	4.66e-12		X326268	LOC441493
Amino acid	C00183	L-valine		-0.429428	4.4e-14	2.41e-11		X289279	ZNF706	PREDICTED: Sus scrofa zinc finger protein 706 (ZNF706)
Amino acid	C00183	L-valine		-0.4254	8.04e-14	4.07e-11		X308406	FDFT1	Sus scrofa farnesyl-diphosphate farnesyltransferase 1 (FDFT1)
Amino acid	C00183	L-valine		-0.423325	1.09e-13	5.32e-11		X312072	organic anion transporter	PREDICTED: Sus scrofa solute carrier family 22 (organic anion transporter)
Amino acid	C00183	L-valine		-0.42308	1.13e-13	5.5e-11		X312071	organic anion transporter	PREDICTED: Sus scrofa solute carrier family 22 (organic anion transporter)
Amino acid	C00183	L-valine		-0.414368	3.98e-13	1.65e-10		X298648	DPF3	PREDICTED: Sus scrofa D4, zinc and double PHD fingers, family 3 (DPF3)
Amino acid	C00183	L-valine		-0.41347	4.52e-13	1.84e-10		X312009	MB21D2	PREDICTED: Sus scrofa Mab-21 domain containing 2 (MB21D2)
Amino acid	C00183	L-valine		-0.411618	5.88e-13	2.33e-10		X303538	B3GALT5	PREDICTED: Sus scrofa UDP-Gal:betaGlcNAc beta 1,3-galactosyltransferase, polypeptide 5 (B3GALT5)
Amino acid	C00183	L-valine		-0.409409	8.01e-13	3.07e-10		X321710
Energy	C00497	malate		0.468558	0	0		X300105	LOC100738008	PREDICTED: Sus scrofa thyroid hormone-inducible hepatic protein-like (LOC100738008)
Energy	C00497	malate		0.472032	0	0		X288829	SCD	Sus scrofa stearoyl-CoA desaturase (delta-9-desaturase) (SCD)
Energy	C00497	malate		0.473525	0	0		X298517	CYP1A1	Sus scrofa cytochrome P450 1A1 (CYP1A1)
Energy	C00497	malate		0.481539	0	0		X298430	CYP1A1	Sus scrofa cytochrome P450 1A1 (CYP1A1)
Energy	C00497	malate		0.487688	0	0		X310299	LOC100171403	PREDICTED: Sus scrofa elongase (LOC100171403)
Energy	C00497	malate		0.463017	2.22e-16	2.14e-13		X309917	SREBF1	Sus scrofa sterol regulatory element binding transcription factor 1 (SREBF1)
Energy	C00497	malate		0.455078	8.88e-16	7.33e-13		X308379	EBP	Sus scrofa emopamil binding protein (sterol isomerase) (EBP)
Energy	C00497	malate		0.445751	3.55e-15	2.58e-12		X310402	FABP1	Sus scrofa fatty acid binding protein 1, liver (FABP1)
Energy	C00497	malate		0.441527	7.11e-15	4.78e-12		X315270	SPRY3	PREDICTED: Sus scrofa sprouty homolog 3 (Drosophila) (SPRY3)
Energy	C00497	malate		0.440812	7.77e-15	5.21e-12		X304767	GPAT	PREDICTED: Sus scrofa glycerol-3-phosphate acyltransferase (GPAT)
Energy	C00497	malate		-0.435709	1.71e-14	1.04e-11		X295558	GYS2	Sus scrofa glycogen synthase 2 (liver) (GYS2)
Energy	C00497	malate		-0.434756	1.98e-14	1.19e-11		X309927	LEPR	Sus scrofa leptin receptor (LEPR)
Energy	C00497	malate		-0.433932	2.24e-14	1.33e-11		X294929	ARFGAP3	PREDICTED: Sus scrofa ADP-ribosylation factor GTPase activating protein 3 (ARFGAP3)
Energy	C00497	malate		-0.427053	6.28e-14	3.29e-11		X303807	SIDT1	PREDICTED: Sus scrofa SID1 transmembrane family, member 1 (SIDT1)
Energy	C00497	malate		-0.423678	1.03e-13	5.09e-11		X321270	HDAC4
Energy	C00497	malate		-0.422519	1.23e-13	5.9e-11		X290711	ENPP1	PREDICTED: Sus scrofa ectonucleotide pyrophosphatase/phosphodiesterase 1 (ENPP1)
Energy	C00497	malate		-0.413156	4.73e-13	1.92e-10		X309782	LEPR	Sus scrofa leptin receptor (LEPR)
Energy	C00497	malate		-0.410262	7.11e-13	2.76e-10		X313247	TMEM43	PREDICTED: Sus scrofa transmembrane protein 43 (TMEM43)
Energy	C00497	malate		-0.402645	2.05e-12	7.02e-10		X296541	SULT2A1	Sus scrofa sulfotransferase family, cytosolic, 2A, dehydroepiandrosterone (DHEA)-preferring, member 1 (SULT2A1)
Energy	C00497	malate		-0.402266	2.15e-12	7.35e-10		X290706	ENPP1	PREDICTED: Sus scrofa ectonucleotide pyrophosphatase/phosphodiesterase 1 (ENPP1)
Lipid	C00137	myo-inositol		-0.485349	0	0		X288829	SCD	Sus scrofa stearoyl-CoA desaturase (delta-9-desaturase) (SCD)
Lipid	C00137	myo-inositol		-0.457846	4.44e-16	3.9e-13		X302836	C17orf91
Lipid	C00137	myo-inositol		0.446272	3.33e-15	2.44e-12		X301354	VIM	PREDICTED: Sus scrofa vimentin (VIM)
Lipid	C00137	myo-inositol		-0.439281	9.77e-15	6.37e-12		X302318	ACACA	Sus scrofa acetyl-CoA carboxylase alpha (ACACA)
Lipid	C00137	myo-inositol		-0.433834	2.26e-14	1.34e-11		X334506	C17orf91
Lipid	C00137	myo-inositol		-0.430013	4.04e-14	2.23e-11		X302430	ACACA	Sus scrofa acetyl-CoA carboxylase alpha (ACACA)
Lipid	C00137	myo-inositol		-0.429552	4.33e-14	2.38e-11		X304179	PEBP1	PREDICTED: Sus scrofa phosphatidylethanolamine binding protein 1 (PEBP1)
Lipid	C00137	myo-inositol		-0.426664	6.66e-14	3.46e-11		X302305	ACACA	Sus scrofa acetyl-CoA carboxylase alpha (ACACA)
Lipid	C00137	myo-inositol		0.426525	6.79e-14	3.52e-11		X300404	G protein	PREDICTED: Sus scrofa guanine nucleotide binding protein (G protein)
Lipid	C00137	myo-inositol		0.421769	1.37e-13	6.49e-11		X303807	SIDT1	PREDICTED: Sus scrofa SID1 transmembrane family, member 1 (SIDT1)
Lipid	C00137	myo-inositol		-0.414623	3.84e-13	1.6e-10		X329929
Lipid	C00137	myo-inositol		-0.412523	5.17e-13	2.08e-10		X290806	RPS27L	PREDICTED: Sus scrofa ribosomal protein S27-like (RPS27L)
Lipid	C00137	myo-inositol		-0.407613	1.03e-12	3.82e-10		X309840	FASN	Sus scrofa fatty acid synthase (FASN)
Lipid	C00137	myo-inositol		0.388126	1.42e-11	3.77e-09		X304782	RHOBTB1	PREDICTED: Sus scrofa Rho-related BTB domain containing 1 (RHOBTB1)
Lipid	C00137	myo-inositol		0.387929	1.46e-11	3.86e-09		X301347	VIM	PREDICTED: Sus scrofa vimentin (VIM)
Lipid	C00137	myo-inositol		0.38755	1.53e-11	4.03e-09		X302926	ANO10	PREDICTED: Sus scrofa anoctamin 10 (ANO10)
Lipid	C00137	myo-inositol		0.383031	2.75e-11	6.7e-09		X290762	EPB41L2	PREDICTED: Sus scrofa erythrocyte membrane protein band 4.1-like 2 (EPB41L2)
Lipid	C00137	myo-inositol		0.376648	6.18e-11	1.35e-08		X290651	SMLR1	PREDICTED: Sus scrofa small leucine-rich protein 1 (SMLR1)
Lipid	C00137	myo-inositol		0.372819	9.96e-11	2.03e-08		X309782	LEPR	Sus scrofa leptin receptor (LEPR)
Lipid	C00137	myo-inositol		0.372722	1.01e-10	2.05e-08		X291504	VLDLR	Sus scrofa very low density lipoprotein receptor (VLDLR)
Energy	C00003	NAD		0.266621	5.63e-06	0.00019201		X308753	HGD	PREDICTED: Sus scrofa homogentisate 1,2-dioxygenase (HGD)
Energy	C00003	NAD		0.266293	5.79e-06	0.0001963		X320414
Energy	C00003	NAD		0.242346	3.9e-05	0.00089097		X291192	KLF9	Sus scrofa Kruppel-like factor 9 (KLF9)
Energy	C00003	NAD		0.236673	5.97e-05	0.00124415		X326630	APCDD1	PREDICTED: Sus scrofa adenomatosis polyposis coli down-regulated 1 (APCDD1)
Energy	C00003	NAD		0.235978	6.29e-05	0.00129559		X304411	SDSL	PREDICTED: Sus scrofa serine dehydratase-like (SDSL)
Energy	C00003	NAD		0.230673	9.26e-05	0.00175112		X304972	LOC100155159	PREDICTED: Sus scrofa pyridine nucleotide-disulfide oxidoreductase domain-containing protein 2-like (LOC100155159)
Energy	C00003	NAD		-0.22813	0.00011108	0.00201862		X290185	LOC100038017	PREDICTED: Sus scrofa lysophosphatidic acid receptor 4 (LOC100038017)
Energy	C00003	NAD		0.227254	0.00011822	0.00211923		X298591	LOC100516621	PREDICTED: Sus scrofa pro-neuregulin-4, membrane-bound isoform-like (LOC100516621)
Energy	C00003	NAD		0.224022	0.00014849	0.00252855		X331094	LOC102158083	PREDICTED: Sus scrofa uncharacterized LOC102158083 (LOC102158083)
Energy	C00003	NAD		0.223304	0.00015613	0.00262768		X307365	AASS	PREDICTED: Sus scrofa aminoadipate-semialdehyde synthase (AASS)
Energy	C00003	NAD		-0.223165	0.00015766	0.00264738		X299212	BST1	PREDICTED: Sus scrofa bone marrow stromal cell antigen 1 (BST1)
Energy	C00003	NAD		0.220574	0.00018868	0.00304329		X331507	TP53INP1
Energy	C00003	NAD		-0.220548	0.00018902	0.00304774		X307540	PRDX4	PREDICTED: Sus scrofa peroxiredoxin 4 (PRDX4)
Energy	C00003	NAD		-0.211614	0.00034566	0.00484891		X318738
Energy	C00003	NAD		-0.211354	0.00035166	0.00491227		X308618
Energy	C00003	NAD		-0.207491	0.00045296	0.00596428		X312174	LOC396781
Energy	C00003	NAD		-0.205924	0.00050131	0.00644284		X308483	NPR3
Energy	C00003	NAD		-0.205565	0.00051301	0.00655559		X310467	LOC396781	PREDICTED: Sus scrofa IgG heavy chain (LOC396781)
Energy	C00003	NAD		-0.204808	0.00053859	0.00680491		X309798	LOC396781	PREDICTED: Sus scrofa IgG heavy chain (LOC396781)
Energy	C00003	NAD		-0.198642	0.00079525	0.00915098		X300400	COL1A2	Sus scrofa collagen, type I, alpha 2 (COL1A2)
Energy	C00004	NADH		0.340295	4.49e-09	5.23e-07		X294767	VCAM1	Sus scrofa vascular cell adhesion molecule 1 (VCAM1)
Energy	C00004	NADH		0.272861	3.31e-06	0.00012514		X298930	TNFAIP2
Energy	C00004	NADH		0.270559	4.04e-06	0.00014668		X312018	MAP3K13	PREDICTED: Sus scrofa mitogen-activated protein kinase kinase kinase 13 (MAP3K13)
Energy	C00004	NADH		0.263402	7.36e-06	0.00023797		X303616	MAP3K13	PREDICTED: Sus scrofa mitogen-activated protein kinase kinase kinase 13 (MAP3K13)
Energy	C00004	NADH		0.26069	9.2e-06	0.00028442		X301783	MBNL2	PREDICTED: Sus scrofa muscleblind-like splicing regulator 2 (MBNL2)
Energy	C00004	NADH		0.256564	1.29e-05	0.00037099		X303872	LOC102160653	PREDICTED: Sus scrofa filamin A-interacting protein 1-like (LOC102160653)
Energy	C00004	NADH		-0.255197	1.43e-05	0.00040471		X305332	BIN1	Sus scrofa bridging integrator 1 (BIN1)
Energy	C00004	NADH		0.250579	2.07e-05	0.00054091		X318949	MAP3K13	PREDICTED: Sus scrofa mitogen-activated protein kinase kinase kinase 13 (MAP3K13)
Energy	C00004	NADH		0.247967	2.54e-05	0.00063542		X332852
Energy	C00004	NADH		0.243574	3.556e-05	0.00082844		X303336	FRMD4B	PREDICTED: Sus scrofa FERM domain containing 4B (FRMD4B)
Energy	C00004	NADH		0.239027	5.01e-05	0.00108406		X303698	LOC102160653	PREDICTED: Sus scrofa filamin A-interacting protein 1-like (LOC102160653)
Energy	C00004	NADH		-0.234522	6.997e-05	0.00140848		X294640	BCL9	PREDICTED: Sus scrofa B-cell CLL/lymphoma 9 (BCL9)
Energy	C00004	NADH		-0.233412	7.59e-05	0.00150062		X300854	LOC100620835	PREDICTED: Sus scrofa rho guanine nucleotide exchange factor 5-like (LOC100620835)
Energy	C00004	NADH		-0.230831	9.15e-05	0.00173533		X331374	CTIF	PREDICTED: Sus scrofa CBP80/20-dependent translation initiation factor (CTIF)
Energy	C00004	NADH		-0.224989	0.00013875	0.00239843		X295035	CBX7	PREDICTED: Sus scrofa chromobox homolog 7 (CBX7)
Energy	C00004	NADH		-0.22419	0.00014675	0.0025051		X308500	SOCS1	PREDICTED: Sus scrofa suppressor of cytokine signaling 1 (SOCS1)
Energy	C00004	NADH		-0.223491	0.00015411	0.00260169		X312835	ZNF219	PREDICTED: Sus scrofa zinc finger protein 219 (ZNF219)
Energy	C00004	NADH		-0.222475	0.00016541	0.00274636		X291541	EPB42	PREDICTED: Sus scrofa erythrocyte membrane protein band 4.2 (EPB42)
Energy	C00004	NADH		-0.21911	0.00020866	0.00329017		X294773	LYSMD1	PREDICTED: Sus scrofa LysM, putative peptidoglycan-binding, domain containing 1 (LYSMD1)
Energy	C00004	NADH		-0.21903	0.00020981	0.00330453		X326128	LOC100620835	PREDICTED: Sus scrofa rho guanine nucleotide exchange factor 5-like (LOC100620835)
Energy	C00006	NADP		0.307805	1.33e-07	8.98e-06		X295546	KCNJ8	PREDICTED: Sus scrofa potassium inwardly-rectifying channel, subfamily J, member 8 (KCNJ8)
Energy	C00006	NADP		-0.303722	1.98e-07	1.25e-05		X296216	LOC100522319	PREDICTED: Sus scrofa 60S acidic ribosomal protein P2-like (LOC100522319)
Energy	C00006	NADP		-0.291008	6.59e-07	3.37e-05		X321678	DAPK1	PREDICTED: Sus scrofa death-associated protein kinase 1 (DAPK1)
Energy	C00006	NADP		0.289363	7.66e-07	3.82e-05		X309588	LOC100627721	PREDICTED: Sus scrofa mitotic spindle-associated MMXD complex subunit MIP18-like (LOC100627721)
Energy	C00006	NADP		-0.281417	1.57e-06	6.84e-05		X299613	ETNPPL	PREDICTED: Sus scrofa ethanolamine-phosphate phospho-lyase (ETNPPL)
Energy	C00006	NADP		0.270581	4.03e-06	0.00014647		X312453	UQCC	Sus scrofa ubiquinol-cytochrome c reductase complex chaperone (UQCC)
Energy	C00006	NADP		0.267009	5.45e-06	0.00018704		X300270	FZD4	PREDICTED: Sus scrofa frizzled family receptor 4 (FZD4)
Energy	C00006	NADP		-0.265824	6.02e-06	0.00020252		X295071	FOXRED2	Sus scrofa FAD-dependent oxidoreductase domain containing 2 (FOXRED2)
Energy	C00006	NADP		0.265007	6.44e-06	0.00021387		X319474	PKC	PREDICTED: Sus scrofa protein kinase C theta (PKC)
Energy	C00006	NADP		0.264491	6.72e-06	0.00022136		X298599	PTPN21	PREDICTED: Sus scrofa protein tyrosine phosphatase, non-receptor type 21 (PTPN21)
Energy	C00006	NADP		-0.262391	8e-06	0.00025438		X289282	ELOVL7	PREDICTED: Sus scrofa ELOVL fatty acid elongase 7 (ELOVL7)
Energy	C00006	NADP		0.25886	1.07e-05	0.00032015		X293436	COMMD1	PREDICTED: Sus scrofa copper metabolism (Murr1) domain containing 1 (COMMD1)
Energy	C00006	NADP		0.258629	1.088e-05	0.00032491		X308365	MLH1	Sus scrofa mutL homolog 1, colon cancer, nonpolyposis type 2 (E. coli) (MLH1)
Energy	C00006	NADP		0.258214	1.13e-05	0.00033378		X300305	LOC100521739
Energy	C00006	NADP		-0.255791	1.368e-05	0.00038966		X324833
Energy	C00006	NADP		-0.255555	1.394e-05	0.0003957		X329068	FNDC3A	PREDICTED: Sus scrofa fibronectin type III domain containing 3A (FNDC3A)
Energy	C00006	NADP		0.252562	1.77e-05	0.0004782		X304845	ENO4	PREDICTED: Sus scrofa enolase family member 4 (ENO4)
Energy	C00006	NADP		-0.250571	2.07e-05	0.00054118		X332091
Energy	C00006	NADP		-0.249862	2.188e-05	0.00056557		X293489	LOC100520669	PREDICTED: Sus scrofa 60S ribosomal protein L32-like (LOC100520669)
Energy	C00006	NADP		-0.249696	2.22e-05	0.00057141		X327456	LOC100447881
	C00074	PEP		-0.401574	2.37e-12	7.97e-10		X309840	FASN	Sus scrofa fatty acid synthase (FASN)
	C00074	PEP		0.397562	4.08e-12	1.27e-09		X300172	RAB30	PREDICTED: Sus scrofa RAB30, member RAS oncogene family (RAB30)
	C00074	PEP		-0.394285	6.32e-12	1.87e-09		X300105	LOC100738008	PREDICTED: Sus scrofa thyroid hormone-inducible hepatic protein-like (LOC100738008)
	C00074	PEP		0.39404	6.53e-12	1.93e-09		X334225	LOC100626629	PREDICTED: Sus scrofa kidney mitochondrial carrier protein 1-like (LOC100626629)
	C00074	PEP		-0.39334	7.17e-12	2.09e-09		X288829	SCD	Sus scrofa stearoyl-CoA desaturase (delta-9-desaturase) (SCD)
	C00074	PEP		-0.38679	1.69e-11	4.39e-09		X321542	LOC100738008	PREDICTED: Sus scrofa thyroid hormone-inducible hepatic protein-like (LOC100738008)
	C00074	PEP		0.379663	4.23e-11	9.73e-09		X324595	RAB30	PREDICTED: Sus scrofa RAB30, member RAS oncogene family (RAB30)
	C00074	PEP		0.378882	4.67e-11	1.06e-08		X297646	ELOVL2	PREDICTED: Sus scrofa ELOVL fatty acid elongase 2 (ELOVL2)
	C00074	PEP		-0.377079	5.86e-11	1.29e-08		X304179	PEBP1	PREDICTED: Sus scrofa phosphatidylethanolamine binding protein 1 (PEBP1)
	C00074	PEP		0.376403	6.37e-11	1.39e-08		X303314	SLCO2A1	Sus scrofa solute carrier organic anion transporter family, member 2A1 (SLCO2A1)
	C00074	PEP		0.373524	9.13e-11	1.88e-08		X301532	POLR1D	PREDICTED: Sus scrofa polymerase (RNA) I polypeptide D, 16kDa (POLR1D)
	C00074	PEP		-0.368158	1.77e-10	3.29e-08		X306766	ACSS2	PREDICTED: Sus scrofa acyl-CoA synthetase short-chain family member 2 (ACSS2)
	C00074	PEP		0.366713	2.1e-10	3.83e-08		X313903	LOC100511743
	C00074	PEP		0.364803	2.65e-10	4.66e-08		X294991	PMM1	Sus scrofa phosphomannomutase 1 (PMM1)
	C00074	PEP		-0.360646	4.36e-10	7.15e-08		X310278	ACSS2	Sus scrofa acyl-CoA synthetase short-chain family member 2 (ACSS2)
	C00074	PEP		0.35988	4.77e-10	7.73e-08		X291328	PLIN2	PREDICTED: Sus scrofa perilipin 2 (PLIN2)
	C00074	PEP		0.359629	4.92e-10	7.93e-08		X334191	LOC100626629	PREDICTED: Sus scrofa kidney mitochondrial carrier protein 1-like (LOC100626629)
	C00074	PEP		-0.339978	4.65e-09	5.38e-07		X313292	FDFT1	Sus scrofa farnesyl-diphosphate farnesyltransferase 1 (FDFT1)
	C00074	PEP		-0.339445	4.93e-09	5.67e-07		X320668	LOC786131
	C00074	PEP		-0.331965	1.11e-08	1.12e-06		X302305	ACACA	Sus scrofa acetyl-CoA carboxylase alpha (ACACA)
Energy	C00074	phosphoenolpyruvate		-0.511763	0	0		X288829	SCD	Sus scrofa stearoyl-CoA desaturase (delta-9-desaturase) (SCD)
Energy	C00074	phosphoenolpyruvate		-0.496956	0	0		X304179	PEBP1	PREDICTED: Sus scrofa phosphatidylethanolamine binding protein 1 (PEBP1)
Energy	C00074	phosphoenolpyruvate		-0.459598	4.44e-16	3.9e-13		X321542	LOC100738008	PREDICTED: Sus scrofa thyroid hormone-inducible hepatic protein-like (LOC100738008)
Energy	C00074	phosphoenolpyruvate		-0.45845	4.44e-16	3.9e-13		X300105	LOC100738008	PREDICTED: Sus scrofa thyroid hormone-inducible hepatic protein-like (LOC100738008)
Energy	C00074	phosphoenolpyruvate		-0.453357	1.33e-15	1.07e-12		X309840	FASN	Sus scrofa fatty acid synthase (FASN)
Energy	C00074	phosphoenolpyruvate		0.448431	2.66e-15	1.99e-12		X314180	LOC100624327	PREDICTED: Sus scrofa endonuclease/exonuclease/phosphatase family domain-containing protein 1-like (LOC100624327)
Energy	C00074	phosphoenolpyruvate		0.440937	8.44e-15	5.6e-12		X319409	LOC100621325	PREDICTED: Sus scrofa serine/threonine-protein kinase SIK2-like (LOC100621325)
Energy	C00074	phosphoenolpyruvate		-0.432781	2.98e-14	1.71e-11		X302311	LOC100512860	PREDICTED: Sus scrofa dynein light chain 2, cytoplasmic-like (LOC100512860)
Energy	C00074	phosphoenolpyruvate		0.426605	7.44e-14	3.81e-11		X300172	RAB30	PREDICTED: Sus scrofa RAB30, member RAS oncogene family (RAB30)
Energy	C00074	phosphoenolpyruvate		-0.420998	1.69e-13	7.84e-11		X306766	ACSS2	PREDICTED: Sus scrofa acyl-CoA synthetase short-chain family member 2 (ACSS2)
Energy	C00074	phosphoenolpyruvate		-0.418783	2.33e-13	1.04e-10		X302280	LOC100512860	PREDICTED: Sus scrofa dynein light chain 2, cytoplasmic-like (LOC100512860)
Energy	C00074	phosphoenolpyruvate		-0.417355	2.86e-13	1.24e-10		X321122	LOC100625138	PREDICTED: Sus scrofa lanosterol synthase-like (LOC100625138)
Energy	C00074	phosphoenolpyruvate		-0.403612	1.96e-12	6.76e-10		X297313	MAN1C1	PREDICTED: Sus scrofa mannosidase, alpha, class 1C, member 1 (MAN1C1)
Energy	C00074	phosphoenolpyruvate		0.401837	2.5e-12	8.35e-10		X291361	LOC100622645	PREDICTED: Sus scrofa GTP cyclohydrolase 1-like (LOC100622645)
Energy	C00074	phosphoenolpyruvate		0.400258	3.1e-12	1e-09		X319814	BCL2L11
Energy	C00074	phosphoenolpyruvate		0.398078	4.15e-12	1.3e-09		X304818	ALDH18A1	PREDICTED: Sus scrofa aldehyde dehydrogenase 18 family, member A1 (ALDH18A1)
Energy	C00074	phosphoenolpyruvate		0.396442	5.17e-12	1.57e-09		X313369	VGLL4	PREDICTED: Sus scrofa vestigial like 4 (Drosophila) (VGLL4)
Energy	C00074	phosphoenolpyruvate		0.396369	5.22e-12	1.59e-09		X303314	SLCO2A1	Sus scrofa solute carrier organic anion transporter family, member 2A1 (SLCO2A1)
Energy	C00074	phosphoenolpyruvate		0.396112	5.41e-12	1.63e-09		X332398	LOC100157413	PREDICTED: Sus scrofa SAM and SH3 domain-containing protein 1-like (LOC100157413)
Energy	C00074	phosphoenolpyruvate		0.394363	6.82e-12	2e-09		X310940	INPP1	PREDICTED: Sus scrofa inositol polyphosphate-1-phosphatase (INPP1)
Energy	C00022	pyruvate		0.458197	4.44e-16	3.9e-13		X292833	ANKS4B	PREDICTED: Sus scrofa ankyrin repeat and sterile alpha motif domain containing 4B (ANKS4B)
Energy	C00022	pyruvate		-0.449005	2.22e-15	1.69e-12		X301688	NDFIP2	PREDICTED: Sus scrofa Nedd4 family interacting protein 2 (NDFIP2)
Energy	C00022	pyruvate		0.448738	2.22e-15	1.69e-12		X311576	SLC16A12	PREDICTED: Sus scrofa solute carrier family 16, member 12 (SLC16A12)
Energy	C00022	pyruvate		0.440172	8.44e-15	5.6e-12		X305397	TLR3	Sus scrofa toll-like receptor 3 (TLR3)
Energy	C00022	pyruvate		0.431173	3.4e-14	1.93e-11		X304775	SLC16A12	PREDICTED: Sus scrofa solute carrier family 16, member 12 (SLC16A12)
Energy	C00022	pyruvate		-0.400419	2.77e-12	9.13e-10		X296541	SULT2A1	Sus scrofa sulfotransferase family, cytosolic, 2A, dehydroepiandrosterone (DHEA)-preferring, member 1 (SULT2A1)
Energy	C00022	pyruvate		-0.398735	3.48e-12	1.11e-09		X306476	LOC100518939	PREDICTED: Sus scrofa uncharacterized LOC100518939 (LOC100518939)
Energy	C00022	pyruvate		-0.395097	5.67e-12	1.71e-09		X308978	CRKL	PREDICTED: Sus scrofa v-crk avian sarcoma virus CT10 oncogene homolog-like (CRKL)
Energy	C00022	pyruvate		-0.392831	7.67e-12	2.21e-09		X290512	MRPL18	PREDICTED: Sus scrofa mitochondrial ribosomal protein L18 (MRPL18)
Energy	C00022	pyruvate		-0.390593	1.03e-11	2.87e-09		X326128	LOC100620835	PREDICTED: Sus scrofa rho guanine nucleotide exchange factor 5-like (LOC100620835)
Energy	C00022	pyruvate		-0.38924	1.23e-11	3.33e-09		X333899	LOC100524554
Energy	C00022	pyruvate		0.386664	1.72e-11	4.46e-09		X307568	DMD	Sus scrofa dystrophin (DMD)
Energy	C00022	pyruvate		0.383429	2.61e-11	6.41e-09		X305390	TLR3	Sus scrofa toll-like receptor 3 (TLR3)
Energy	C00022	pyruvate		0.382749	2.85e-11	6.9e-09		X303191	UBA3	PREDICTED: Sus scrofa ubiquitin-like modifier activating enzyme 3 (UBA3)
Energy	C00022	pyruvate		0.382413	2.98e-11	7.17e-09		X330880
Energy	C00022	pyruvate		-0.378918	4.64e-11	1.06e-08		X304122	CDK2AP1	PREDICTED: Sus scrofa cyclin-dependent kinase 2 associated protein 1 (CDK2AP1)
Energy	C00022	pyruvate		-0.377896	5.28e-11	1.18e-08		X334051	EIF3F
Energy	C00022	pyruvate		-0.374323	8.26e-11	1.73e-08		X295483	MT2A
Energy	C00022	pyruvate		0.373309	9.37e-11	1.93e-08		X299516	BTC	PREDICTED: Sus scrofa betacellulin (BTC)
Energy	C00022	pyruvate		0.37045	1.33e-10	2.6e-08		X318949	MAP3K13	PREDICTED: Sus scrofa mitogen-activated protein kinase kinase kinase 13 (MAP3K13)
Carbohydrate	C00117	ribose-5-phosphate		-0.550985	0	0		X314583	LOC100626928	PREDICTED: Sus scrofa rho-related GTP-binding protein RhoU-like (LOC100626928)
Carbohydrate	C00117	ribose-5-phosphate		-0.546704	0	0		X314260	PARM1
Carbohydrate	C00117	ribose-5-phosphate		-0.546427	0	0		X321270	HDAC4
Carbohydrate	C00117	ribose-5-phosphate		-0.530656	0	0		X323328	HDAC4	PREDICTED: Sus scrofa histone deacetylase 4 (HDAC4)
Carbohydrate	C00117	ribose-5-phosphate		-0.520042	0	0		X313973	SLC25A25
Carbohydrate	C00117	ribose-5-phosphate		-0.518458	0	0		X289944	ARG2	PREDICTED: Sus scrofa arginase 2 (ARG2)
Carbohydrate	C00117	ribose-5-phosphate		-0.516661	0	0		X299440	PARM1	Sus scrofa prostate androgen-regulated mucin-like protein 1 (PARM1)
Carbohydrate	C00117	ribose-5-phosphate		-0.516449	0	0		X301538	LOC100517418	PREDICTED: Sus scrofa ubiquitin-like protein 3-like (LOC100517418)
Carbohydrate	C00117	ribose-5-phosphate		-0.507597	0	0		X310370	APOA4	Sus scrofa apolipoprotein A-IV (APOA4)
Carbohydrate	C00117	ribose-5-phosphate		-0.507538	0	0		X307362	LOC100738248	PREDICTED: Sus scrofa endonuclease/exonuclease/phosphatase family domain-containing protein 1-like (LOC100738248)
Carbohydrate	C00117	ribose-5-phosphate		0.464726	0	0		X304862	PPP1R3C	PREDICTED: Sus scrofa protein phosphatase 1, regulatory subunit 3C (PPP1R3C)
Carbohydrate	C00117	ribose-5-phosphate		0.464769	0	0		X328915	ALDH1A1
Carbohydrate	C00117	ribose-5-phosphate		0.470153	0	0		X304775	SLC16A12	PREDICTED: Sus scrofa solute carrier family 16, member 12 (SLC16A12)
Carbohydrate	C00117	ribose-5-phosphate		0.471944	0	0		X300105	LOC100738008	PREDICTED: Sus scrofa thyroid hormone-inducible hepatic protein-like (LOC100738008)
Carbohydrate	C00117	ribose-5-phosphate		0.473803	0	0		X311571	PPP1R3C	PREDICTED: Sus scrofa protein phosphatase 1, regulatory subunit 3C (PPP1R3C)
Carbohydrate	C00117	ribose-5-phosphate		0.474178	0	0		X294555	HFE2	PREDICTED: Sus scrofa hemochromatosis type 2 (juvenile) (HFE2)
Carbohydrate	C00117	ribose-5-phosphate		0.476972	0	0		X328647
Carbohydrate	C00117	ribose-5-phosphate		0.485853	0	0		X312071	organic anion transporter	PREDICTED: Sus scrofa solute carrier family 22 (organic anion transporter)
Carbohydrate	C00117	ribose-5-phosphate		0.491973	0	0		X304767	GPAT	PREDICTED: Sus scrofa glycerol-3-phosphate acyltransferase (GPAT)
Carbohydrate	C00117	ribose-5-phosphate		0.502628	0	0		X311747	GPAT	PREDICTED: Sus scrofa glycerol-3-phosphate acyltransferase (GPAT)
Energy	C00281	sedoheptulose-7-phosphate		-0.647097	0	0		X321270	HDAC4
Energy	C00281	sedoheptulose-7-phosphate		-0.611744	0	0		X291267	RNF152	Sus scrofa ring finger protein 152 (RNF152)
Energy	C00281	sedoheptulose-7-phosphate		-0.591513	0	0		X293073	NMRAL1	PREDICTED: Sus scrofa NmrA-like family domain containing 1 (NMRAL1)
Energy	C00281	sedoheptulose-7-phosphate		-0.589577	0	0		X323328	HDAC4	PREDICTED: Sus scrofa histone deacetylase 4 (HDAC4)
Energy	C00281	sedoheptulose-7-phosphate		-0.573179	0	0		X289076	LOC102161205	PREDICTED: Sus scrofa carnitine O-palmitoyltransferase 1, liver isoform-like (LOC102161205)
Energy	C00281	sedoheptulose-7-phosphate		-0.569168	0	0		X294929	ARFGAP3	PREDICTED: Sus scrofa ADP-ribosylation factor GTPase activating protein 3 (ARFGAP3)
Energy	C00281	sedoheptulose-7-phosphate		-0.559906	0	0		X301345	FBP1	Sus scrofa fructose-1,6-bisphosphatase 1 (FBP1)
Energy	C00281	sedoheptulose-7-phosphate		-0.547265	0	0		X295558	GYS2	Sus scrofa glycogen synthase 2 (liver) (GYS2)
Energy	C00281	sedoheptulose-7-phosphate		-0.54713	0	0		X295921	HAL	PREDICTED: Sus scrofa histidine ammonia-lyase (HAL)
Energy	C00281	sedoheptulose-7-phosphate		-0.545868	0	0		X331846	LOC100626193	PREDICTED: Sus scrofa cerebellar degeneration-related protein 2-like (LOC100626193)
Energy	C00281	sedoheptulose-7-phosphate		0.564035	0	0		X298430	CYP1A1	Sus scrofa cytochrome P450 1A1 (CYP1A1)
Energy	C00281	sedoheptulose-7-phosphate		0.592159	0	0		X294555	HFE2	PREDICTED: Sus scrofa hemochromatosis type 2 (juvenile) (HFE2)
Energy	C00281	sedoheptulose-7-phosphate		0.596928	0	0		X310402	FABP1	Sus scrofa fatty acid binding protein 1, liver (FABP1)
Energy	C00281	sedoheptulose-7-phosphate		0.598312	0	0		X288829	SCD	Sus scrofa stearoyl-CoA desaturase (delta-9-desaturase) (SCD)
Energy	C00281	sedoheptulose-7-phosphate		0.602283	0	0		X311747	GPAT	PREDICTED: Sus scrofa glycerol-3-phosphate acyltransferase (GPAT)
Energy	C00281	sedoheptulose-7-phosphate		0.609513	0	0		X304767	GPAT	PREDICTED: Sus scrofa glycerol-3-phosphate acyltransferase (GPAT)
Energy	C00281	sedoheptulose-7-phosphate		0.614495	0	0		X321542	LOC100738008	PREDICTED: Sus scrofa thyroid hormone-inducible hepatic protein-like (LOC100738008)
Energy	C00281	sedoheptulose-7-phosphate		0.619307	0	0		X312072	organic anion transporter	PREDICTED: Sus scrofa solute carrier family 22 (organic anion transporter)
Energy	C00281	sedoheptulose-7-phosphate		0.624605	0	0		X312071	organic anion transporter	PREDICTED: Sus scrofa solute carrier family 22 (organic anion transporter)
Energy	C00281	sedoheptulose-7-phosphate		0.625753	0	0		X300105	LOC100738008	PREDICTED: Sus scrofa thyroid hormone-inducible hepatic protein-like (LOC100738008)
Energy	C00042	succinate		-0.548475	0	0		X303807	SIDT1	PREDICTED: Sus scrofa SID1 transmembrane family, member 1 (SIDT1)
Energy	C00042	succinate		-0.520356	0	0		X295558	GYS2	Sus scrofa glycogen synthase 2 (liver) (GYS2)
Energy	C00042	succinate		-0.492171	0	0		X291267	RNF152	Sus scrofa ring finger protein 152 (RNF152)
Energy	C00042	succinate		-0.476771	0	0		X294929	ARFGAP3	PREDICTED: Sus scrofa ADP-ribosylation factor GTPase activating protein 3 (ARFGAP3)
Energy	C00042	succinate		-0.46925	0	0		X290711	ENPP1	PREDICTED: Sus scrofa ectonucleotide pyrophosphatase/phosphodiesterase 1 (ENPP1)
Energy	C00042	succinate		-0.466354	0	0		X290706	ENPP1	PREDICTED: Sus scrofa ectonucleotide pyrophosphatase/phosphodiesterase 1 (ENPP1)
Energy	C00042	succinate		0.478586	0	0		X312072	organic anion transporter	PREDICTED: Sus scrofa solute carrier family 22 (organic anion transporter)
Energy	C00042	succinate		0.478626	0	0		X311747	GPAT	PREDICTED: Sus scrofa glycerol-3-phosphate acyltransferase (GPAT)
Energy	C00042	succinate		0.491937	0	0		X308379	EBP	Sus scrofa emopamil binding protein (sterol isomerase) (EBP)
Energy	C00042	succinate		0.500378	0	0		X321542	LOC100738008	PREDICTED: Sus scrofa thyroid hormone-inducible hepatic protein-like (LOC100738008)
Energy	C00042	succinate		0.501058	0	0		X310299	LOC100171403	PREDICTED: Sus scrofa elongase (LOC100171403)
Energy	C00042	succinate		0.512219	0	0		X310402	FABP1	Sus scrofa fatty acid binding protein 1, liver (FABP1)
Energy	C00042	succinate		0.529417	0	0		X298517	CYP1A1	Sus scrofa cytochrome P450 1A1 (CYP1A1)
Energy	C00042	succinate		0.532835	0	0		X300105	LOC100738008	PREDICTED: Sus scrofa thyroid hormone-inducible hepatic protein-like (LOC100738008)
Energy	C00042	succinate		0.547318	0	0		X298430	CYP1A1	Sus scrofa cytochrome P450 1A1 (CYP1A1)
Energy	C00042	succinate		0.573147	0	0		X288829	SCD	Sus scrofa stearoyl-CoA desaturase (delta-9-desaturase) (SCD)
Energy	C00042	succinate		-0.463792	2.22e-16	2.14e-13		X313247	TMEM43	PREDICTED: Sus scrofa transmembrane protein 43 (TMEM43)
Energy	C00042	succinate		-0.449869	1.78e-15	1.38e-12		X321270	HDAC4
Energy	C00042	succinate		-0.44782	2.66e-15	1.99e-12		X309927	LEPR	Sus scrofa leptin receptor (LEPR)
Energy	C00042	succinate		-0.446656	3.11e-15	2.28e-12		X331977	PREDICTED: Sus scrofa glucosidase, alpha	PREDICTED: Sus scrofa glucosidase, alpha
Amino acid	C01157	trans-4-hydroxy-L-proline		0.467086	0	0		X288527	THBS1	Sus scrofa thrombospondin 1 (THBS1)
Amino acid	C01157	trans-4-hydroxy-L-proline		0.490121	0	0		X289170	RHOB	Sus scrofa ras homolog family member B (RHOB)
Amino acid	C01157	trans-4-hydroxy-L-proline		0.499028	0	0		X303914	CKS2	PREDICTED: Sus scrofa CDC28 protein kinase regulatory subunit 2 (CKS2)
Amino acid	C01157	trans-4-hydroxy-L-proline		0.457235	4.44e-16	3.9e-13		X289500	CD83	PREDICTED: Sus scrofa CD83 molecule (CD83)
Amino acid	C01157	trans-4-hydroxy-L-proline		0.438729	1.07e-14	6.87e-12		X289226	MYC	Sus scrofa v-myc myelocytomatosis viral oncogene homolog (avian) (MYC)
Amino acid	C01157	trans-4-hydroxy-L-proline		0.437276	1.33e-14	8.36e-12		X294818	ADORA3	Sus scrofa adenosine A3 receptor (ADORA3)
Amino acid	C01157	trans-4-hydroxy-L-proline		0.43196	3.02e-14	1.73e-11		X291503	LOC100153559	PREDICTED: Sus scrofa leucine rich adaptor protein 1-like (LOC100153559)
Amino acid	C01157	trans-4-hydroxy-L-proline		0.42881	4.84e-14	2.62e-11		X310398	facilitated glucose transporter	PREDICTED: Sus scrofa solute carrier family 2 (facilitated glucose transporter)
Amino acid	C01157	trans-4-hydroxy-L-proline		0.424255	9.5e-14	4.71e-11		X290563	HIVEP2	PREDICTED: Sus scrofa human immunodeficiency virus type I enhancer binding protein 2 (HIVEP2)
Amino acid	C01157	trans-4-hydroxy-L-proline		0.423555	1.05e-13	5.17e-11		X313569	LOC100628052	PREDICTED: Sus scrofa uncharacterized LOC100628052 (LOC100628052)
Amino acid	C01157	trans-4-hydroxy-L-proline		-0.4089	8.61e-13	3.26e-10		X288671	MTMR4	PREDICTED: Sus scrofa myotubularin related protein 4 (MTMR4)
Amino acid	C01157	trans-4-hydroxy-L-proline		-0.404448	1.6e-12	5.62e-10		X296314	LOC100524089	PREDICTED: Sus scrofa probable proline dehydrogenase 2-like (LOC100524089)
Amino acid	C01157	trans-4-hydroxy-L-proline		-0.400409	2.77e-12	9.14e-10		X303172	ACOX2	PREDICTED: Sus scrofa acyl-CoA oxidase 2, branched chain (ACOX2)
Amino acid	C01157	trans-4-hydroxy-L-proline		-0.387824	1.48e-11	3.91e-09		X322805	PB104095.00.0
Amino acid	C01157	trans-4-hydroxy-L-proline		-0.38215	3.08e-11	7.38e-09		X307796	PFKFB1	PREDICTED: Sus scrofa 6-phosphofructo-2-kinase/fructose-2,6-biphosphatase 1 (PFKFB1)
Amino acid	C01157	trans-4-hydroxy-L-proline		-0.37349	9.17e-11	1.89e-08		X317143	ZNF480
Amino acid	C01157	trans-4-hydroxy-L-proline		-0.373175	9.53e-11	1.95e-08		X300154	LOC102162715	PREDICTED: Sus scrofa putative uncharacterized protein FLJ37770-like (LOC102162715)
Amino acid	C01157	trans-4-hydroxy-L-proline		-0.368557	1.68e-10	3.16e-08		X290839	PYGO1	PREDICTED: Sus scrofa pygopus homolog 1 (Drosophila) (PYGO1)
Amino acid	C01157	trans-4-hydroxy-L-proline		-0.365654	2.39e-10	4.27e-08		X317381
Amino acid	C01157	trans-4-hydroxy-L-proline		-0.362864	3.35e-10	5.7e-08		X322143
Carbohydrate	C00015	UDP		0.342037	3.7e-09	4.43e-07		X289823	SLA-DRA	Sus scrofa MHC class II DR-alpha (SLA-DRA)
Carbohydrate	C00015	UDP		0.301382	2.48e-07	1.51e-05		X289830	SLA-DQB1	Sus scrofa SLA-DQ beta1 domain (SLA-DQB1)
Carbohydrate	C00015	UDP		0.283178	1.34e-06	6.02e-05		X310361	SLA-DQB1	Sus scrofa SLA-DQ beta1 domain (SLA-DQB1)
Carbohydrate	C00015	UDP		0.26982	4.3e-06	0.00015437		X289997	CD3D	PREDICTED: Sus scrofa CD3d molecule, delta (CD3-TCR complex) (CD3D)
Carbohydrate	C00015	UDP		0.267661	5.16e-06	0.00017889		X308416	CD74
Carbohydrate	C00015	UDP		0.263942	7.04e-06	0.00022955		X295916	PLXNC1	PREDICTED: Sus scrofa plexin C1 (PLXNC1)
Carbohydrate	C00015	UDP		0.262904	7.67e-06	0.00024605		X310330	KCNJ8	PREDICTED: Sus scrofa potassium inwardly-rectifying channel, subfamily J, member 8 (KCNJ8)
Carbohydrate	C00015	UDP		0.260877	9.06e-06	0.00028091		X290122	GP91-PHOX	PREDICTED: Sus scrofa NADPH oxidase heavy chain subunit (GP91-PHOX)
Carbohydrate	C00015	UDP		0.259652	1e-05	0.00030419		X310365	TMSB4X	PREDICTED: Sus scrofa thymosin beta 4, X-linked (TMSB4X)
Carbohydrate	C00015	UDP		0.25794	1.15e-05	0.00033974		X289828	SLA-DQA1	Sus scrofa MHC class II histocompatibility antigen SLA-DQA (SLA-DQA1)
Carbohydrate	C00015	UDP		-0.248447	2.44e-05	0.00061701		X296305	GPT2	PREDICTED: Sus scrofa glutamic pyruvate transaminase (alanine aminotransferase) 2 (GPT2)
Carbohydrate	C00015	UDP		-0.235798	6.37e-05	0.00130909		X313639	LOC100512389	PREDICTED: Sus scrofa DNA-directed RNA polymerase III subunit RPC9-like (LOC100512389)
Carbohydrate	C00015	UDP		-0.232299	8.23e-05	0.00159772		X297827	TRIM15	Sus scrofa tripartite motif containing 15 (TRIM15)
Carbohydrate	C00015	UDP		-0.230033	9.69e-05	0.00181519		X333983	YY1
Carbohydrate	C00015	UDP		-0.227102	0.0001195	0.00213643		X307420	NPC1L1	PREDICTED: Sus scrofa NPC1-like 1 (NPC1L1)
Carbohydrate	C00015	UDP		-0.226662	0.00012329	0.00218831		X292762	LOC100517757	PREDICTED: Sus scrofa argininosuccinate lyase-like (LOC100517757)
Carbohydrate	C00015	UDP		-0.226396	0.00012563	0.00222084		X297999	GNMT	Sus scrofa glycine N-methyltransferase (GNMT)
Carbohydrate	C00015	UDP		-0.220823	0.00018547	0.00300263		X299885	ASCL3	PREDICTED: Sus scrofa achaete-scute complex homolog 3 (Drosophila) (ASCL3)
Carbohydrate	C00015	UDP		-0.217851	0.00022739	0.00351684		X312673	LOC102167249	PREDICTED: Sus scrofa uncharacterized LOC102167249 (LOC102167249)
Carbohydrate	C00015	UDP		-0.207228	0.00046075	0.00604195		X302071	PYY	PREDICTED: Sus scrofa peptide YY (PYY)
		UDP_hexosuronic_acid		-0.532211	0	0		X293073	NMRAL1	PREDICTED: Sus scrofa NmrA-like family domain containing 1 (NMRAL1)
		UDP_hexosuronic_acid		-0.503915	0	0		X321270	HDAC4
		UDP_hexosuronic_acid		-0.493318	0	0		X303314	SLCO2A1	Sus scrofa solute carrier organic anion transporter family, member 2A1 (SLCO2A1)
		UDP_hexosuronic_acid		-0.475926	0	0		X294929	ARFGAP3	PREDICTED: Sus scrofa ADP-ribosylation factor GTPase activating protein 3 (ARFGAP3)
		UDP_hexosuronic_acid		-0.466592	0	0		X310235	SMAP2	Sus scrofa small ArfGAP2 (SMAP2)
		UDP_hexosuronic_acid		-0.466085	0	0		X295439	LOC102161427	PREDICTED: Sus scrofa L-lactate dehydrogenase B chain-like (LOC102161427)
		UDP_hexosuronic_acid		0.491521	0	0		X298430	CYP1A1	Sus scrofa cytochrome P450 1A1 (CYP1A1)
		UDP_hexosuronic_acid		0.491817	0	0		X334063	mitochondrial iron transporter	PREDICTED: Sus scrofa solute carrier family 25 (mitochondrial iron transporter)
		UDP_hexosuronic_acid		0.494609	0	0		X326100
		UDP_hexosuronic_acid		0.506283	0	0		X323807	TSKU	PREDICTED: Sus scrofa tsukushi, small leucine rich proteoglycan (TSKU)
		UDP_hexosuronic_acid		0.508684	0	0		X310402	FABP1	Sus scrofa fatty acid binding protein 1, liver (FABP1)
		UDP_hexosuronic_acid		0.509292	0	0		X300105	LOC100738008	PREDICTED: Sus scrofa thyroid hormone-inducible hepatic protein-like (LOC100738008)
		UDP_hexosuronic_acid		0.509861	0	0		X297437	AK3L1	PREDICTED: Sus scrofa adenylate kinase 3-like 1 (AK3L1)
		UDP_hexosuronic_acid		0.519178	0	0		X288829	SCD	Sus scrofa stearoyl-CoA desaturase (delta-9-desaturase) (SCD)
		UDP_hexosuronic_acid		0.542501	0	0		X317711	UGDH	PREDICTED: Sus scrofa UDP-glucose 6-dehydrogenase (UGDH)
		UDP_hexosuronic_acid		0.543728	0	0		X300127	TSKU	PREDICTED: Sus scrofa tsukushi, small leucine rich proteoglycan (TSKU)
		UDP_hexosuronic_acid		-0.457414	4.44e-16	3.9e-13		X295007	JOSD1	PREDICTED: Sus scrofa Josephin domain containing 1 (JOSD1)
		UDP_hexosuronic_acid		-0.455656	8.88e-16	7.33e-13		X301345	FBP1	Sus scrofa fructose-1,6-bisphosphatase 1 (FBP1)
		UDP_hexosuronic_acid		-0.455585	8.88e-16	7.33e-13		X292797	TMEM248	PREDICTED: Sus scrofa transmembrane protein 248 (TMEM248)
		UDP_hexosuronic_acid		-0.453307	1.11e-15	9.06e-13		X316942	A930007A09Rik
Carbohydrate		UDP-hexose		0.385902	1.9e-11	4.87e-09		X304477	SIRT4	Sus scrofa sirtuin 4 (SIRT4)
Carbohydrate		UDP-hexose		-0.379812	4.15e-11	9.58e-09		X306626	SEC23B	Sus scrofa Sec23 homolog B (S. cerevisiae) (SEC23B)
Carbohydrate		UDP-hexose		0.36532	2.49e-10	4.42e-08		X292639	MLXIPL	PREDICTED: Sus scrofa MLX interacting protein-like (MLXIPL)
Carbohydrate		UDP-hexose		-0.364811	2.65e-10	4.65e-08		X321222	FICD	PREDICTED: Sus scrofa FIC domain containing (FICD)
Carbohydrate		UDP-hexose		0.355339	8.13e-10	1.22e-07		X305931	NGEF	PREDICTED: Sus scrofa neuronal guanine nucleotide exchange factor (NGEF)
Carbohydrate		UDP-hexose		-0.354453	9.02e-10	1.33e-07		X311314	LOC100621588	PREDICTED: Sus scrofa adenosine monophosphate-protein transferase FICD-like (LOC100621588)
Carbohydrate		UDP-hexose		-0.350038	1.5e-09	2.05e-07		X307395	DNAJB9	PREDICTED: Sus scrofa DnaJ (Hsp40) homolog, subfamily B, member 9 (DNAJB9)
Carbohydrate		UDP-hexose		0.345142	2.61e-09	3.29e-07		X324967	PER3	PREDICTED: Sus scrofa period circadian clock 3 (PER3)
Carbohydrate		UDP-hexose		0.344632	2.77e-09	3.46e-07		X302466	FBXL20	PREDICTED: Sus scrofa F-box and leucine-rich repeat protein 20 (FBXL20)
Carbohydrate		UDP-hexose		0.343259	3.23e-09	3.95e-07		X293583	ASAP2	PREDICTED: Sus scrofa ArfGAP with SH3 domain, ankyrin repeat and PH domain 2 (ASAP2)
Carbohydrate		UDP-hexose		-0.337636	6.01e-09	6.7e-07		X291452	VIMP	Sus scrofa VCP-interacting membrane protein (VIMP)
Carbohydrate		UDP-hexose		0.334218	8.72e-09	9.15e-07		X312047	NADP+	Sus scrofa isocitrate dehydrogenase 2 (NADP+)
Carbohydrate		UDP-hexose		0.332639	1.03e-08	1.06e-06		X316533
Carbohydrate		UDP-hexose		0.329498	1.45e-08	1.4e-06		X312377	LOC100621509	PREDICTED: Sus scrofa uncharacterized LOC100621509 (LOC100621509)
Carbohydrate		UDP-hexose		-0.323323	2.77e-08	2.42e-06		X309916	RGS1	PREDICTED: Sus scrofa regulator of G-protein signaling 1 (RGS1)
Carbohydrate		UDP-hexose		-0.323269	2.79e-08	2.43e-06		X303398	CDV3	PREDICTED: Sus scrofa CDV3 homolog (mouse) (CDV3)
Carbohydrate		UDP-hexose		0.321095	3.49e-08	2.94e-06		X321758	FBXL20
Carbohydrate		UDP-hexose		-0.316013	5.87e-08	4.55e-06		X304423	LOC100621588	PREDICTED: Sus scrofa adenosine monophosphate-protein transferase FICD-like (LOC100621588)
Carbohydrate		UDP-hexose		-0.313402	7.63e-08	5.67e-06		X295016	CRY1	PREDICTED: Sus scrofa cryptochrome 1 (photolyase-like) (CRY1)
Carbohydrate		UDP-hexose		-0.312241	8.57e-08	6.24e-06		X291536	CHSY1	Sus scrofa chondroitin sulfate synthase 1 (CHSY1)
		UDP-N-acetyl-hexosamine		0.317671	4.96e-08	3.94e-06		X291225	ITPKA	PREDICTED: Sus scrofa inositol-trisphosphate 3-kinase A (ITPKA)
		UDP-N-acetyl-hexosamine		-0.315031	6.48e-08	4.94e-06		X300613	SC5D	PREDICTED: Sus scrofa sterol-C5-desaturase (SC5D)
		UDP-N-acetyl-hexosamine		-0.306852	1.46e-07	9.7e-06		X312701	IDI1	PREDICTED: Sus scrofa isopentenyl-diphosphate delta isomerase 1 (IDI1)
		UDP-N-acetyl-hexosamine		0.304635	1.81e-07	1.16e-05		X309305	LOC102166544	PREDICTED: Sus scrofa uncharacterized LOC102166544 (LOC102166544)
		UDP-N-acetyl-hexosamine		0.300402	2.73e-07	1.628e-05		X301048	GGA2	PREDICTED: Sus scrofa golgi-associated, gamma adaptin ear containing, ARF binding protein 2 (GGA2)
		UDP-N-acetyl-hexosamine		-0.297498	3.59e-07	2.05e-05		X288829	SCD	Sus scrofa stearoyl-CoA desaturase (delta-9-desaturase) (SCD)
		UDP-N-acetyl-hexosamine		-0.294776	4.64e-07	2.53e-05		X330238	DNAJC3
		UDP-N-acetyl-hexosamine		-0.289701	7.43e-07	3.72e-05		X303375	LOC100511719
		UDP-N-acetyl-hexosamine		0.288416	8.35e-07	4.1e-05		X290003	NLRX1	PREDICTED: Sus scrofa NLR family member X1 (NLRX1)
		UDP-N-acetyl-hexosamine		0.287914	8.75e-07	4.254e-05		X292568	PSMG3	PREDICTED: Sus scrofa proteasome (prosome, macropain) assembly chaperone 3 (PSMG3)
		UDP-N-acetyl-hexosamine		-0.28749	9.09e-07	4.39e-05		X334381	MIR122	Sus scrofa microRNA mir-122 (MIR122)
		UDP-N-acetyl-hexosamine		0.286922	9.57e-07	4.58e-05		X294350	USF1	Sus scrofa upstream transcription factor 1 (USF1)
		UDP-N-acetyl-hexosamine		0.285488	1.09e-06	5.09e-05		X300887	SEC16B	PREDICTED: Sus scrofa SEC16 homolog B (S. cerevisiae) (SEC16B)
		UDP-N-acetyl-hexosamine		0.283192	1.34e-06	6.018e-05		X321179	RAP2B
		UDP-N-acetyl-hexosamine		-0.282774	1.39e-06	6.203e-05		X299332	MSMO1	PREDICTED: Sus scrofa methylsterol monooxygenase 1 (MSMO1)
		UDP-N-acetyl-hexosamine		-0.282349	1.44e-06	6.39e-05		X314649	LOC100518573
		UDP-N-acetyl-hexosamine		0.281902	1.5e-06	6.6e-05		X296070	LOC100518839	PREDICTED: Sus scrofa WW domain-containing oxidoreductase-like (LOC100518839)
		UDP-N-acetyl-hexosamine		0.281447	1.57e-06	6.82e-05		X292621	TRRAP	PREDICTED: Sus scrofa transformation/transcription domain-associated protein (TRRAP)
		UDP-N-acetyl-hexosamine		-0.280812	1.66e-06	7.15e-05		X292092	MIR122	Sus scrofa microRNA mir-122 (MIR122)
		UDP-N-acetyl-hexosamine		-0.276266	2.47e-06	9.89e-05		X313762	ELOVL5
Nucleotide	C00105	UMP		-0.555413	0	0		X321542	LOC100738008	PREDICTED: Sus scrofa thyroid hormone-inducible hepatic protein-like (LOC100738008)
Nucleotide	C00105	UMP		-0.531571	0	0		X304767	GPAT	PREDICTED: Sus scrofa glycerol-3-phosphate acyltransferase (GPAT)
Nucleotide	C00105	UMP		-0.530969	0	0		X300105	LOC100738008	PREDICTED: Sus scrofa thyroid hormone-inducible hepatic protein-like (LOC100738008)
Nucleotide	C00105	UMP		-0.512316	0	0		X311747	GPAT	PREDICTED: Sus scrofa glycerol-3-phosphate acyltransferase (GPAT)
Nucleotide	C00105	UMP		-0.50048	0	0		X288829	SCD	Sus scrofa stearoyl-CoA desaturase (delta-9-desaturase) (SCD)
Nucleotide	C00105	UMP		-0.484582	0	0		X292329	PALM2	Sus scrofa paralemmin 2 (PALM2)
Nucleotide	C00105	UMP		-0.475526	0	0		X324750	PALM2
Nucleotide	C00105	UMP		-0.472865	0	0		X312071	organic anion transporter	PREDICTED: Sus scrofa solute carrier family 22 (organic anion transporter)
Nucleotide	C00105	UMP		-0.4726	0	0		X312072	organic anion transporter	PREDICTED: Sus scrofa solute carrier family 22 (organic anion transporter)
Nucleotide	C00105	UMP		-0.469037	0	0		X324259	GPAT	PREDICTED: Sus scrofa glycerol-3-phosphate acyltransferase (GPAT)
Nucleotide	C00105	UMP		0.464677	0	0		X296657	BSPH1	PREDICTED: Sus scrofa binder of sperm protein homolog 1 (BSPH1)
Nucleotide	C00105	UMP		0.466097	0	0		X321270	HDAC4
Nucleotide	C00105	UMP		0.471751	0	0		X289076	LOC102161205	PREDICTED: Sus scrofa carnitine O-palmitoyltransferase 1, liver isoform-like (LOC102161205)
Nucleotide	C00105	UMP		0.495649	0	0		X334225	LOC100626629	PREDICTED: Sus scrofa kidney mitochondrial carrier protein 1-like (LOC100626629)
Nucleotide	C00105	UMP		0.459972	4.44e-16	3.9e-13		X334191	LOC100626629	PREDICTED: Sus scrofa kidney mitochondrial carrier protein 1-like (LOC100626629)
Nucleotide	C00105	UMP		0.455693	8.88e-16	7.33e-13		X313903	LOC100511743
Nucleotide	C00105	UMP		0.450031	1.78e-15	1.38e-12		X294383	LYN	PREDICTED: Sus scrofa v-yes-1 Yamaguchi sarcoma viral related oncogene homolog (LYN)
Nucleotide	C00105	UMP		0.438287	1.15e-14	7.35e-12		X324013	TP53INP2	PREDICTED: Sus scrofa tumor protein p53 inducible nuclear protein 2 (TP53INP2)
Nucleotide	C00105	UMP		0.434614	2.02e-14	1.21e-11		X301345	FBP1	Sus scrofa fructose-1,6-bisphosphatase 1 (FBP1)
Nucleotide	C00105	UMP		0.430253	3.91e-14	2.17e-11		X306547	AGPAT6	Sus scrofa 1-acylglycerol-3-phosphate O-acyltransferase 6 (lysophosphatidic acid acyltransferase, zeta) (AGPAT6)
Amino acid	C00086	urea		-0.430797	3.6e-14	2.02e-11		X314332	NID1
Amino acid	C00086	urea		-0.418635	2.16e-13	9.72e-11		X314432	USP9X	PREDICTED: Sus scrofa ubiquitin specific peptidase 9, X-linked (USP9X)
Amino acid	C00086	urea		0.403002	1.95e-12	6.72e-10		X293771	EPAS1	Sus scrofa endothelial PAS domain protein 1 (EPAS1)
Amino acid	C00086	urea		-0.398695	3.5e-12	1.11e-09		X317205	SHANK2
Amino acid	C00086	urea		-0.397607	4.05e-12	1.27e-09		X325106	SHANK2
Amino acid	C00086	urea		0.391874	8.71e-12	2.47e-09		X291702	neuronal/epithelial high affinity glutamate transporter, system Xag	Sus scrofa solute carrier family 1 (neuronal/epithelial high affinity glutamate transporter, system Xag)
Amino acid	C00086	urea		0.389079	1.26e-11	3.39e-09		X306583	PRNP	PREDICTED: Sus scrofa prion protein (PRNP)
Amino acid	C00086	urea		-0.38572	1.95e-11	4.96e-09		X290517	CCDC28A	Sus scrofa coiled-coil domain containing 28A (CCDC28A)
Amino acid	C00086	urea		-0.382459	2.96e-11	7.13e-09		X323285	CBG07214
Amino acid	C00086	urea		-0.379584	4.27e-11	9.82e-09		X289419	A2M	PREDICTED: Sus scrofa alpha-2-macroglobulin (A2M)
Amino acid	C00086	urea		-0.378673	4.79e-11	1.08e-08		X322398	MTR	PREDICTED: Sus scrofa 5-methyltetrahydrofolate-homocysteine methyltransferase (MTR)
Amino acid	C00086	urea		-0.377227	5.75e-11	1.27e-08		X310533	KDM6A	PREDICTED: Sus scrofa lysine (K)-specific demethylase 6A (KDM6A)
Amino acid	C00086	urea		0.376014	6.69e-11	1.45e-08		X297651	TMEM170B	PREDICTED: Sus scrofa transmembrane protein 170B (TMEM170B)
Amino acid	C00086	urea		0.375145	7.46e-11	1.59e-08		X303043	PDE12	PREDICTED: Sus scrofa phosphodiesterase 12 (PDE12)
Amino acid	C00086	urea		0.374874	7.72e-11	1.63e-08		X304411	SDSL	PREDICTED: Sus scrofa serine dehydratase-like (SDSL)
Amino acid	C00086	urea		-0.37293	9.82e-11	2e-08		X296959	CABYR	PREDICTED: Sus scrofa calcium binding tyrosine-(Y)-phosphorylation regulated (CABYR)
Amino acid	C00086	urea		0.372905	9.85e-11	2.01e-08		X305281	LOC100154768	PREDICTED: Sus scrofa 2-amino-3-carboxymuconate-6-semialdehyde decarboxylase-like (LOC100154768)
Amino acid	C00086	urea		0.370556	1.32e-10	2.57e-08		X309847	IGF2	Sus scrofa insulin-like growth factor 2 (somatomedin A) (IGF2)
Amino acid	C00086	urea		0.369328	1.53e-10	2.92e-08		X292717	YWHAG	PREDICTED: Sus scrofa tyrosine 3-monooxygenase/tryptophan 5-monooxygenase activation protein, gamma polypeptide (YWHAG)
Amino acid	C00086	urea		0.367788	1.85e-10	3.43e-08		X292727	LOC100739078	PREDICTED: Sus scrofa T-complex protein 1 subunit zeta-like (LOC100739078)
Nucleotide	C00299	uridine		0.446864	3.11e-15	2.28e-12		X289157	RNF149	PREDICTED: Sus scrofa ring finger protein 149 (RNF149)
Nucleotide	C00299	uridine		0.446914	3.11e-15	2.28e-12		X306547	AGPAT6	Sus scrofa 1-acylglycerol-3-phosphate O-acyltransferase 6 (lysophosphatidic acid acyltransferase, zeta) (AGPAT6)
Nucleotide	C00299	uridine		0.445478	3.77e-15	2.74e-12		X319409	LOC100621325	PREDICTED: Sus scrofa serine/threonine-protein kinase SIK2-like (LOC100621325)
Nucleotide	C00299	uridine		-0.436159	1.6e-14	9.84e-12		X318404
Nucleotide	C00299	uridine		0.434201	2.13e-14	1.27e-11		X293073	NMRAL1	PREDICTED: Sus scrofa NmrA-like family domain containing 1 (NMRAL1)
Nucleotide	C00299	uridine		0.431015	3.46e-14	1.96e-11		X334225	LOC100626629	PREDICTED: Sus scrofa kidney mitochondrial carrier protein 1-like (LOC100626629)
Nucleotide	C00299	uridine		0.423337	1.09e-13	5.31e-11		X314180	LOC100624327	PREDICTED: Sus scrofa endonuclease/exonuclease/phosphatase family domain-containing protein 1-like (LOC100624327)
Nucleotide	C00299	uridine		0.422461	1.24e-13	5.95e-11		X321270	HDAC4
Nucleotide	C00299	uridine		-0.42216	1.29e-13	6.19e-11		X321542	LOC100738008	PREDICTED: Sus scrofa thyroid hormone-inducible hepatic protein-like (LOC100738008)
Nucleotide	C00299	uridine		0.421162	1.5e-13	7.03e-11		X306563	AGPAT6	PREDICTED: Sus scrofa 1-acylglycerol-3-phosphate O-acyltransferase 6 (lysophosphatidic acid acyltransferase, zeta) (AGPAT6)
Nucleotide	C00299	uridine		-0.417812	2.43e-13	1.08e-10		X300105	LOC100738008	PREDICTED: Sus scrofa thyroid hormone-inducible hepatic protein-like (LOC100738008)
Nucleotide	C00299	uridine		-0.41658	2.9e-13	1.26e-10		X312072	organic anion transporter	PREDICTED: Sus scrofa solute carrier family 22 (organic anion transporter)
Nucleotide	C00299	uridine		0.41601	3.15e-13	1.35e-10		X324013	TP53INP2	PREDICTED: Sus scrofa tumor protein p53 inducible nuclear protein 2 (TP53INP2)
Nucleotide	C00299	uridine		0.412383	5.27e-13	2.11e-10		X321179	RAP2B
Nucleotide	C00299	uridine		-0.411124	6.3e-13	2.48e-10		X299265	PGM2	PREDICTED: Sus scrofa phosphoglucomutase 2 (PGM2)
Nucleotide	C00299	uridine		-0.409208	8.24e-13	3.15e-10		X312071	organic anion transporter	PREDICTED: Sus scrofa solute carrier family 22 (organic anion transporter)
Nucleotide	C00299	uridine		-0.39882	3.44e-12	1.1e-09		X331244	SASS6	PREDICTED: Sus scrofa spindle assembly 6 homolog (C. elegans) (SASS6)
Nucleotide	C00299	uridine		-0.398396	3.64e-12	1.15e-09		X326268	LOC441493
Nucleotide	C00299	uridine		-0.385498	2e-11	5.09e-09		X288829	SCD	Sus scrofa stearoyl-CoA desaturase (delta-9-desaturase) (SCD)
Nucleotide	C00299	uridine		-0.370185	1.38e-10	2.67e-08		X307818	MIR505	Sus scrofa microRNA mir-505 (MIR505)
Nucleotide	C00075	UTP		0.330957	1.24e-08	1.23e-06		X301354	VIM	PREDICTED: Sus scrofa vimentin (VIM)
Nucleotide	C00075	UTP		0.318053	4.77e-08	3.82e-06		X294767	VCAM1	Sus scrofa vascular cell adhesion molecule 1 (VCAM1)
Nucleotide	C00075	UTP		0.300286	2.76e-07	1.643e-05		X317092	PTPN13	PREDICTED: Sus scrofa protein tyrosine phosphatase, non-receptor type 13 (APO-1/CD95 (Fas)-associated phosphatase) (PTPN13)
Nucleotide	C00075	UTP		0.289541	7.54e-07	3.767e-05		X301610	LRCH1	PREDICTED: Sus scrofa leucine-rich repeats and calponin homology (CH) domain containing 1 (LRCH1)
Nucleotide	C00075	UTP		0.287092	9.42e-07	4.52e-05		X303728	ROBO1	PREDICTED: Sus scrofa roundabout, axon guidance receptor, homolog 1 (Drosophila) (ROBO1)
Nucleotide	C00075	UTP		0.282152	1.47e-06	6.48e-05		X300705	STEAP4	Sus scrofa STEAP family member 4 (STEAP4)
Nucleotide	C00075	UTP		0.281903	1.5e-06	6.6e-05		X289417	A2M	PREDICTED: Sus scrofa alpha-2-macroglobulin (A2M)
Nucleotide	C00075	UTP		-0.281272	1.59e-06	6.91e-05		X326524	TMEM184A	PREDICTED: Sus scrofa transmembrane protein 184A (TMEM184A)
Nucleotide	C00075	UTP		0.275902	2.55e-06	0.00010143		X301555	LOC100621650	PREDICTED: Sus scrofa protein furry homolog (LOC100621650)
Nucleotide	C00075	UTP		0.275689	2.6e-06	0.00010293		X289125	VCAN	PREDICTED: Sus scrofa versican (VCAN)
Nucleotide	C00075	UTP		0.271859	3.61e-06	0.00013405		X305061	MYOF	PREDICTED: Sus scrofa myoferlin (MYOF)
Nucleotide	C00075	UTP		-0.259487	1.01e-05	0.00030739		X293513	WHITE	PREDICTED: Sus scrofa ATP-binding cassette, sub-family G (WHITE)
Nucleotide	C00075	UTP		-0.251296	1.96e-05	0.0005173		X296383	LOC100524748	PREDICTED: Sus scrofa myosin-14-like (LOC100524748)
Nucleotide	C00075	UTP		-0.249184	2.31e-05	0.0005896		X300519	CDK18	PREDICTED: Sus scrofa cyclin-dependent kinase 18 (CDK18)
Nucleotide	C00075	UTP		-0.247202	2.69e-05	0.0006659		X297999	GNMT	Sus scrofa glycine N-methyltransferase (GNMT)
Nucleotide	C00075	UTP		-0.243643	3.54e-05	0.00082499		X305846	RPL28
Nucleotide	C00075	UTP		-0.243038	3.7e-05	0.00085517		X328998	LOC100520636	PREDICTED: Sus scrofa very long-chain specific acyl-CoA dehydrogenase, mitochondrial-like (LOC100520636)
Nucleotide	C00075	UTP		-0.241859	4.05e-05	0.000917		X317483	LOC100738884	PREDICTED: Sus scrofa adenylate cyclase type 9-like (LOC100738884)
Nucleotide	C00075	UTP		-0.24155	4.15e-05	0.00093407		X333954	LOC100737949	PREDICTED: Sus scrofa mediator of RNA polymerase II transcription subunit 29-like (LOC100737949)
Nucleotide	C00075	UTP		-0.240811	4.38e-05	0.00097582		X312324	LOC100620700	PREDICTED: Sus scrofa uncharacterized LOC100620700 (LOC100620700)
Nucleotide	C01762	xanthosine		-0.445144	4e-15	2.87e-12		X321542	LOC100738008	PREDICTED: Sus scrofa thyroid hormone-inducible hepatic protein-like (LOC100738008)
Nucleotide	C01762	xanthosine		0.443129	5.33e-15	3.72e-12		X293073	NMRAL1	PREDICTED: Sus scrofa NmrA-like family domain containing 1 (NMRAL1)
Nucleotide	C01762	xanthosine		-0.436705	1.47e-14	9.1e-12		X300105	LOC100738008	PREDICTED: Sus scrofa thyroid hormone-inducible hepatic protein-like (LOC100738008)
Nucleotide	C01762	xanthosine		-0.432332	2.84e-14	1.64e-11		X310402	FABP1	Sus scrofa fatty acid binding protein 1, liver (FABP1)
Nucleotide	C01762	xanthosine		-0.423469	1.07e-13	5.22e-11		X288829	SCD	Sus scrofa stearoyl-CoA desaturase (delta-9-desaturase) (SCD)
Nucleotide	C01762	xanthosine		0.419297	1.96e-13	8.92e-11		X314180	LOC100624327	PREDICTED: Sus scrofa endonuclease/exonuclease/phosphatase family domain-containing protein 1-like (LOC100624327)
Nucleotide	C01762	xanthosine		-0.416231	3.05e-13	1.31e-10		X312071	organic anion transporter	PREDICTED: Sus scrofa solute carrier family 22 (organic anion transporter)
Nucleotide	C01762	xanthosine		-0.414521	3.89e-13	1.62e-10		X312030	LOC100157421	PREDICTED: Sus scrofa 1,4-alpha-glucan-branching enzyme-like (LOC100157421)
Nucleotide	C01762	xanthosine		0.413722	4.36e-13	1.79e-10		X301345	FBP1	Sus scrofa fructose-1,6-bisphosphatase 1 (FBP1)
Nucleotide	C01762	xanthosine		0.412994	4.84e-13	1.96e-10		X319409	LOC100621325	PREDICTED: Sus scrofa serine/threonine-protein kinase SIK2-like (LOC100621325)
Nucleotide	C01762	xanthosine		0.412872	4.92e-13	1.99e-10		X299440	PARM1	Sus scrofa prostate androgen-regulated mucin-like protein 1 (PARM1)
Nucleotide	C01762	xanthosine		0.405929	1.3e-12	4.7e-10		X313247	TMEM43	PREDICTED: Sus scrofa transmembrane protein 43 (TMEM43)
Nucleotide	C01762	xanthosine		-0.403759	1.76e-12	6.12e-10		X298517	CYP1A1	Sus scrofa cytochrome P450 1A1 (CYP1A1)
Nucleotide	C01762	xanthosine		-0.402377	2.12e-12	7.24e-10		X334333	CANX	Sus scrofa calnexin (CANX)
Nucleotide	C01762	xanthosine		-0.399198	3.27e-12	1.05e-09		X298430	CYP1A1	Sus scrofa cytochrome P450 1A1 (CYP1A1)
Nucleotide	C01762	xanthosine		-0.397846	3.92e-12	1.23e-09		X304767	GPAT	PREDICTED: Sus scrofa glycerol-3-phosphate acyltransferase (GPAT)
Nucleotide	C01762	xanthosine		0.391529	9.11e-12	2.58e-09		X307362	LOC100738248	PREDICTED: Sus scrofa endonuclease/exonuclease/phosphatase family domain-containing protein 1-like (LOC100738248)
Nucleotide	C01762	xanthosine		0.388169	1.42e-11	3.75e-09		X303314	SLCO2A1	Sus scrofa solute carrier organic anion transporter family, member 2A1 (SLCO2A1)
Nucleotide	C01762	xanthosine		0.38765	1.52e-11	3.98e-09		X334225	LOC100626629	PREDICTED: Sus scrofa kidney mitochondrial carrier protein 1-like (LOC100626629)
Nucleotide	C01762	xanthosine		0.383684	2.53e-11	6.22e-09		X314036	CDR2
