# Supplementary material for: Genetic Regulation of Liver Metabolites and Transcripts Linking to Biochemical-Clinical Parameters
Source: Front Genet. 2019 Apr 17;10:348. doi: 10.3389/fgene.2019.00348 (PMC6478805; doi:10.3389/fgene.2019.00348)
Supplement: Supplementary file 5 [file Table_4.XLSX]

## Sheet: Tabelle2
Genetic regulation of liver metabolites and transcripts linking to biochemical-clinical parameters
Siriluck Ponsuksili1, Nares Trakooljul2, Frieder Hadlich1, Karen Methling3, Michael Lalk3, Eduard Murani2, and Klaus Wimmers2,4*
1 Leibniz Institute for Farm Animal Biology (FBN), Institute for Genome Biology, Functional Genome Analysis Research Unit, Wilhelm-Stahl-Allee 2, D-18196 Dummerstorf, Germany
2 Leibniz Institute for Farm Animal Biology (FBN), Institute for Genome Biology, Genomics Research Unit, Wilhelm-Stahl-Allee 2, D-18196 Dummerstorf, Germany
3 Institute for Biochemistry – Metabolomics, University of Greifswald, Felix-Hausdorff-Str. 4, 17487, Greifswald, Germany
4 Faculty of Agricultural and Environmental Sciences, University Rostock, 18059 Rostock, Germany
*Corresponding author: wimmers@fbn-dummerstof.de
Supplementary Table 4
180 significant mQTL revealed by genome wide association analyses of metabolites.
mQTL correspond to 30 metabolites and 173 SNPs at NegLog10 of p-values ≥ 4. SNP_ID with corresponding rs_number and significant associated metabolites are presented with p-values, NegLog10 of p-values and porcine genomes regions.
SNP_ID	rs_number	Metabolite	p-value	NegLog10 (p-value)		SSC10_2	position10_2
CASI0009941	rs330835858	_6_phospho_gluconate	6.90567e-06	5.1608		16	63944017
MARC0011738		_6_phospho_gluconate	6.90567e-06	5.1608		Uwgs	93619741
ASGA0085673	rs81327629	beta_alanine	1.17178e-06	5.9312		18	53448342
ASGA0105230	rs81305322	beta_alanine	1.17178e-06	5.9312		18	53446518
ASGA0090410	rs81283585	beta_alanine	2.53012e-06	5.5969		18	53501894
ASGA0092167	rs81310861	beta_alanine	9.40753e-06	5.0265		18	53280515
ASGA0080319	rs81471064	beta_alanine	8.53629e-05	4.0687		18	55864331
DIAS0001498	rs81215877	beta_alanine	7.21e-05	4.1421		18	53374201
ALGA0106305	rs81333767	beta_alanine	7.21e-05	4.1421		18	53381667
ALGA0023865	rs80923295	beta_alanine	4.798e-05	4.3189		4	20985135
H3GA0053095	rs81338116	cAMP	7.93458e-05	4.1005		16	60216441
ASGA0100014	rs81320658	cAMP	7.93458e-05	4.1005		16	60234820
MARC0064116		citrate	9.73482e-08	7.0117		5	62462314
DRGA0014885		citrate	9.30834e-08	7.0311		15	11247606
INRA0048780	rs333057010	citrate	2.94545e-06	5.5308		15	9886601
INRA0016754	rs328408635	citrate	3.61715e-06	5.4416		4	122733086
ASGA0070508	rs81454578	citrate	3.54525e-06	5.4504		15	131788807
ALGA0107648	rs81478963	citrate	4.53837e-06	5.3431		15	8023920
ALGA0089846	rs81457532	citrate	4.4579e-06	5.3509		16	26484870
ASGA0003240	rs81354585	citrate	4.15016e-06	5.3819		1	74131592
MARC0054367		citrate	5.43132e-06	5.2651		16	26415650
ASGA0072755	rs81457513	citrate	5.43132e-06	5.2651		16	26444110
ASGA0072757	rs81457516	citrate	5.43132e-06	5.2651		16	26468132
ALGA0121866	rs81307780	citrate	7.92668e-06	5.1009		8	10102045
ALGA0083671	rs81453505	citrate	7.82523e-06	5.1065		15	10911509
DRGA0014880		citrate	7.82523e-06	5.1065		15	10957225
H3GA0044446	rs81453293,rs81453293	citrate	1.01984e-05	4.9915		15	65502111
ASGA0025454		citrate	1.01482e-05	4.9936		5	39749166
H3GA0016186	rs81383588	citrate	1.36558e-05	4.8647		5	33594793
DRGA0016162		citrate	1.62029e-05	4.7904		16	45027412
DRGA0016171		citrate	1.62029e-05	4.7904		16	45475435
DRGA0016174		citrate	1.62029e-05	4.7904		16	45648703
ALGA0116502	rs81346029	citrate	1.56426e-05	4.8057		16	20946205
ALGA0110256	rs81338490	citrate	1.747e-05	4.7577		16	75139701
ASGA0004240	rs80975238	citrate	1.84857e-05	4.7332		1	122256137
ALGA0053062	rs80832106	citrate	9.62784e-05	4.0165		9	55870406
ALGA0005507	rs80941262	citrate	9.5583e-05	4.0196		1	122279420
ALGA0047245	rs81398941	citrate	8.94866e-05	4.0482		8	30794038
M1GA0018460	rs80923049	citrate	8.8814e-05	4.0515		14	29858736
ALGA0005458	rs80890748	citrate	8.81185e-05	4.0549		1	120194631
MARC0007719		citrate	8.70549e-05	4.0602		8	29157231
ALGA0087227	rs81454870	citrate	8.6353e-05	4.0637		15	138208768
ASGA0070725	rs81454857	citrate	8.6353e-05	4.0637		15	138715882
MARC0042613		citrate	8.60333e-05	4.0653		8	147800024
DRGA0014826		citrate	8.53817e-05	4.0686		15	7685785
H3GA0004046	rs81351336	citrate	8.45274e-05	4.073		1	267609216
ALGA0117505	rs80916828	citrate	8.21241e-05	4.0855		11	25435932
MARC0108846		citrate	7.52013e-05	4.1238		16	75360827
ASGA0004114	rs80907502	citrate	7.40281e-05	4.1306		1	115336324
ASGA0048122	rs81425027	citrate	7.19822e-05	4.1428		10	51865961
CASI0007755	rs325442783	citrate	7.16487e-05	4.1448		1	116271394
ALGA0119302	rs81326433	citrate	6.93853e-05	4.1587		13	32526975
ALGA0107534	rs81335297	citrate	6.93853e-05	4.1587		13	32528341
H3GA0009196	rs81368734,rs81368734	citrate	6.89435e-05	4.1615		3	31778487
ALGA0107520	rs81335278	citrate	6.89435e-05	4.1615		3	31822181
ASGA0097334	rs81475120	citrate	6.89435e-05	4.1615		3	31835126
MARC0101576		citrate	6.89435e-05	4.1615		3	31844633
ALGA0047217	rs81398844	citrate	6.76881e-05	4.1695		8	30458146
ALGA0083538	rs81452696	citrate	6.72761e-05	4.1721		15	7468818
ALGA0123811	rs81323299	citrate	6.59663e-05	4.1807		5	84481290
ALGA0033179	rs81385720	citrate	6.59663e-05	4.1807		5	84502147
INRA0019364	rs340730177	citrate	6.37837e-05	4.1953		Uwgs	6061028
ALGA0031937	rs80891999	citrate	5.93217e-05	4.2268		5	53620185
ASGA0025277		citrate	5.70772e-05	4.2435		5	34074022
ASGA0069748	rs80817304,rs80817304	citrate	5.496e-05	4.2599		15	65585973
ALGA0123458	rs81321015	citrate	5.45273e-05	4.2634		8	145994240
ALGA0005519	rs80875518	citrate	5.43956e-05	4.2644		1	122492172
MARC0073322		citrate	5.20679e-05	4.2834		5	54606884
ASGA0068477	rs81453496	citrate	5.09368e-05	4.293		15	10975125
ASGA0101660	rs81322798	citrate	4.91979e-05	4.3081		18	12246767
ASGA0007436	rs80793370	citrate	4.71734e-05	4.3263		1	294451627
MARC0084793		citrate	4.71734e-05	4.3263		1	294549032
MARC0097081		citrate	4.374e-05	4.3591		3	14545868
ASGA0004239	rs81355598	citrate	4.24865e-05	4.3717		1	121978687
MARC0035967		citrate	4.24865e-05	4.3717		1	121999146
MARC0016307		citrate	4.24865e-05	4.3717		1	122019338
ASGA0081480	rs80920705	citrate	4.128e-05	4.3843		X	128669464
ALGA0100159	rs80804321	citrate	4.128e-05	4.3843		X	129032125
ALGA0032109	rs80928485	citrate	3.874e-05	4.4118		5	62329766
H3GA0008883	rs81374770	citrate	3.75532e-05	4.4254		3	15194270
ALGA0102465	rs81329290	citrate	3.63445e-05	4.4396		14	35068474
H3GA0002572	rs80960444	citrate	3.55717e-05	4.4489		1	124037898
ALGA0045477	rs80852461	citrate	3.38478e-05	4.4705		7	126419529
ASGA0047473	rs81423234	citrate	3.34168e-05	4.476		10	34644896
H3GA0044463	rs81453354	citrate	3.26042e-05	4.4867		15	66442766
ASGA0096354	rs81316050	citrate	3.187e-05	4.4966		3	19087423
ALGA0050248	rs81406030	citrate	3.17662e-05	4.498		Uwgs	141801830
ALGA0050252	rs81406041	citrate	3.17662e-05	4.498		Uwgs	141810754
ALGA0083675	rs80978885	citrate	3.1683e-05	4.4992		15	11298143
ALGA0083674	rs80955301	citrate	3.1683e-05	4.4992		15	11361898
DIAS0001261	rs321669888	citrate	3.1511e-05	4.5015		1	120580759
ASGA0070726	rs81454863	citrate	3.14348e-05	4.5026		15	138133650
H3GA0046330	rs81457501	citrate	3.11543e-05	4.5065		16	26338680
H3GA0046333	rs81457506	citrate	3.11543e-05	4.5065		16	26374371
ALGA0005564	rs80831840	citrate	2.644e-05	4.5777		1	124014542
H3GA0053123	rs81338435	citrate	2.578e-05	4.5887		15	65387891
ASGA0025821		citrate	2.52562e-05	4.5976		5	66303676
ASGA0025815		citrate	2.518e-05	4.5989		5	66243536
DIAS0002827	rs80924453	citrate	2.48031e-05	4.6055		1	74425866
ALGA0050287	rs81406179	citrate	2.42943e-05	4.6145		8	146728917
MARC0002365		citrate	2.42943e-05	4.6145		Uwgs	57277207
ALGA0116808	rs81346426	citrate	2.42032e-05	4.6161		3	18943502
ALGA0118428	rs81325330	citrate	2.40935e-05	4.6181		5	54100199
ASGA0020802	rs80870912	citrate	2.394e-05	4.6209		4	97973034
ALGA0087238	rs81454901	citrate	2.18589e-05	4.6604		15	137878070
H3GA0016223	rs80918680	citrate	2.18061e-05	4.6614		5	35625186
ALGA0087207	rs81454841	citrate	2.14016e-05	4.6696		15	138593445
H3GA0025828	rs81406169	citrate	2.0178e-05	4.6951		8	146714584
ALGA0050290	rs81406186,rs81406186	citrate	2.0178e-05	4.6951		8	146742782
ALGA0110960	rs81339335	CMP	7.90415e-05	4.1021		15	35228926
ALGA0077013	rs80979261	cysteine	6.45788e-07	6.1899		14	40660903
H3GA0039195	rs80839844	cysteine	4.33749e-05	4.3628		14	17981100
ALGA0032166	rs81384427	D_fructose	8.67363e-05	4.0618		5	62820591
ALGA0019868	rs81372934	D_fructose	6.14426e-05	4.2115		3	83575118
INRA0010950	rs81372983	D_fructose	6.099e-05	4.2147		3	83826850
H3GA0017168	rs80890289	D_glucose	6.45825e-05	4.1899		5	99642466
H3GA0048238	rs80917390	D_glucose_6_phosphate	6.55844e-05	4.1832		17	30490728
INRA0023452	rs324558622	fructose_6_phosphate	9.887e-05	4.0049		7	9144818
ASGA0090623	rs81308979	fumarate	5.19724e-06	5.2842		X	12973924
CASI0010123	rs320538080	IMP	1.41341e-05	4.8497		10	68903379
ASGA0048815	rs81427112	IMP	1.41341e-05	4.8497		10	69008968
MARC0005573		L_leucine	8.00458e-05	4.0967		15	144002309
ALGA0110895	rs81339246	L_lysine	4.91841e-05	4.3082		Uwgs
ALGA0110895	rs81339246	L_methionine	4.49844e-05	4.3469		Uwgs
ALGA0110895	rs81339246	L_ornithine	2.50357e-06	5.6014		Uwgs
MARC0048237		L_phenylalanine	3.82631e-05	4.4172		7	120055621
ALGA0096826	rs81472521	L_proline	4.38022e-05	4.3585		18	5204431
ALGA0110895	rs81339246	L_threonine	6.96811e-05	4.1569		Uwgs
ALGA0110895	rs81339246	L_valine	6.55977e-05	4.1831		Uwgs
H3GA0017168	rs80890289	lactate	6.67511e-06	5.1755		5	99642466
ASGA0090623	rs81308979	malate	6.20555e-06	5.2072		X	12973924
ASGA0086564	rs81309680	NADH	7.96172e-06	5.099		Uwgs	193122618
ALGA0022493	rs81381791	NADH	8.18114e-05	4.0872		4	5512073
ALGA0116947	rs81346598	NADH	5.65424e-05	4.2476		16	68108679
ASGA0101286	rs81322351	sedoheptulose_7_phosphate	9.71e-05	4.0128		5	63158573
H3GA0017168	rs80890289	sedoheptulose_7_phosphate	5.93548e-05	4.2265		5	99642466
ALGA0019900	rs81373039	succinate	7.003e-05	4.1547		3	85328116
ASGA0093426	rs81312339	trans_4_hydroxy_L_proline	7.9209e-09	8.1012		6	39263137
MARC0072609		trans_4_hydroxy_L_proline	6.03547e-09	8.2193		6	39960478
MARC0006175		trans_4_hydroxy_L_proline	1.74583e-08	7.758		Uwgs
ALGA0035245	rs81395741	trans_4_hydroxy_L_proline	2.16683e-07	6.6642		6	40849986
DIAS0000149	rs329941598	trans_4_hydroxy_L_proline	2.16683e-07	6.6642		6	40862343
DIAS0000984	rs332046270	trans_4_hydroxy_L_proline	2.16683e-07	6.6642		6	40883132
ALGA0118476	rs81325388	trans_4_hydroxy_L_proline	2.16683e-07	6.6642		6	41004930
ALGA0035270	rs81395814	trans_4_hydroxy_L_proline	2.16683e-07	6.6642		6	41118553
ASGA0083418	rs80859145	trans_4_hydroxy_L_proline	2.16683e-07	6.6642		6	41297686
ASGA0096693	rs81476008	trans_4_hydroxy_L_proline	2.16683e-07	6.6642		6	41842283
ASGA0103299	rs81476193	trans_4_hydroxy_L_proline	2.12055e-07	6.6736		6	38961264
ASGA0104230	rs81475736	trans_4_hydroxy_L_proline	2.12055e-07	6.6736		Uwgs
ASGA0028164		trans_4_hydroxy_L_proline	1.63528e-07	6.7864		6	40618032
ALGA0114950	rs81476521	trans_4_hydroxy_L_proline	1.63528e-07	6.7864		Uwgs	46244593
DIAS0001188	rs325109251	trans_4_hydroxy_L_proline	1.63528e-07	6.7864		Uwgs	151808126
ALGA0035274	rs81395824	trans_4_hydroxy_L_proline	1.25558e-07	6.9012		6	41190723
DIAS0000289	rs81210828	trans_4_hydroxy_L_proline	6.69683e-08	7.1741		6	40552589
ALGA0119163	rs81326266	trans_4_hydroxy_L_proline	2.36174e-07	6.6268		6	40937247
DIAS0000839	rs337498531	trans_4_hydroxy_L_proline	4.91938e-07	6.3081		6	40612450
ALGA0035271	rs81395817	trans_4_hydroxy_L_proline	4.91938e-07	6.3081		6	41131017
MARC0005493		trans_4_hydroxy_L_proline	4.91938e-07	6.3081		6	41367002
MARC0061190		trans_4_hydroxy_L_proline	4.91938e-07	6.3081		6	41583184
DIAS0000020	rs334023326	trans_4_hydroxy_L_proline	4.3244e-07	6.3641		6	43111638
ASGA0087439	rs81476012	trans_4_hydroxy_L_proline	4.3244e-07	6.3641		6	43151399
ASGA0028161		trans_4_hydroxy_L_proline	6.48923e-07	6.1878		6	40660717
SIRI0000740		trans_4_hydroxy_L_proline	7.79863e-07	6.108		6	42375050
ASGA0085824	rs81328438	trans_4_hydroxy_L_proline	1.26153e-06	5.8991		6	54357475
MARC0093952		trans_4_hydroxy_L_proline	1.45055e-06	5.8385		6
ASGA0085299	rs81325240	trans_4_hydroxy_L_proline	1.40988e-06	5.8508		6	43264778
MARC0042606		trans_4_hydroxy_L_proline	4.62748e-06	5.3347		6	44231753
H3GA0052956	rs81336451	trans_4_hydroxy_L_proline	4.62748e-06	5.3347		6	44232602
MARC0033885		trans_4_hydroxy_L_proline	4.59331e-06	5.3379		6	38728802
ALGA0033153	rs81385655	trans_4_hydroxy_L_proline	9.88268e-05	4.0051		5	84101273
ASGA0091173	rs81309630	trans_4_hydroxy_L_proline	7.78281e-05	4.1089		Uwgs	105438457
H3GA0052549	rs81331621	trans_4_hydroxy_L_proline	5.72039e-05	4.2426		6	60511835
MARC0070205		trans_4_hydroxy_L_proline	4.77849e-05	4.3207		6	59876671
ASGA0091611	rs81310152	trans_4_hydroxy_L_proline	4.77849e-05	4.3207		6	60093372
ALGA0035275	rs81395827	trans_4_hydroxy_L_proline	4.3e-05	4.3665		6	41235400
H3GA0050895	rs81469827	UDP_hexose	6.50268e-05	4.1869		18	47688976
MARC0015290		urea	3.24539e-05	4.4887		2	127439531
ALGA0119307	rs81326437	uridine	4.691e-05	4.3287		18	4641175
ASGA0089914	rs81308119	uridine	4.691e-05	4.3287		18	4655716
DRGA0007150		xanthosine	6.13844e-05	4.2119		7	14461290
