# Supplementary material for: Genetic Regulation of Liver Metabolites and Transcripts Linking to Biochemical-Clinical Parameters
Source: Front Genet. 2019 Apr 17;10:348. doi: 10.3389/fgene.2019.00348 (PMC6478805; doi:10.3389/fgene.2019.00348)
Supplement: Supplementary file 6 [file Table_5.XLSX]

## Sheet: Tabelle1
Genetic regulation of liver metabolites and transcripts linking to biochemical-clinical parameters
Siriluck Ponsuksili1, Nares Trakooljul2, Frieder Hadlich1, Karen Methling3, Michael Lalk3, Eduard Murani2, and Klaus Wimmers2,4*
1 Leibniz Institute for Farm Animal Biology (FBN), Institute for Genome Biology, Functional Genome Analysis Research Unit, Wilhelm-Stahl-Allee 2, D-18196 Dummerstorf, Germany
2 Leibniz Institute for Farm Animal Biology (FBN), Institute for Genome Biology, Genomics Research Unit, Wilhelm-Stahl-Allee 2, D-18196 Dummerstorf, Germany
3 Institute for Biochemistry – Metabolomics, University of Greifswald, Felix-Hausdorff-Str. 4, 17487, Greifswald, Germany
4 Faculty of Agricultural and Environmental Sciences, University Rostock, 18059 Rostock, Germany
*Corresponding author: wimmers@fbn-dummerstof.de
Supplementary Table 5
SNPs commonly associated with metabolites (mQTL) and transcripts (cis-eQTL).
SNPs are listed with associated metabolites as mQTL and with associated transcripts as eQTL. Pair-wise correlations of the corresponding metabolites and transcripts are presented with correlation coefficients, p-values and FDR.
	SNP position					mQTL					eQTL		transcript position				pair-wise correlation between mitabolite and transcript
SNP_ID	SSC10_2	position10_2	rs_number		Metabolite	p_value of mQTL	FDR_of mQTL		ID_gene	Symbol	p-value_of eQTL	FDR_of eQTL	SSC_10_2	start	end		corr.coeff	pvalue_corr	fdr_corr
ALGA0024478	4	35633751	rs80907594		_3_hydroxybutyrate	0.00193513	1		X293954	DPYS	6.62e-11	1.54e-05	4	35615743	35616168		-0.44873	2.6645e-15	1.9884e-12
H3GA0012483	4	35675562	rs80918243		_3_hydroxybutyrate	0.00193513	1		X293954	DPYS	6.62e-11	1.54e-05	4	35615743	35616168		-0.44873	2.6645e-15	1.9884e-12
ASGA0019230	4	35530467	rs80921333		_3_hydroxybutyrate	0.00514433	1		X293954	DPYS	3.4e-08	0.00345139	4	35615743	35616168		-0.44873	2.6645e-15	1.9884e-12
MARC0072609	6	39960478	NA		trans_4_hydroxy_L_proline	6.03547e-09	0.0143336		X296314	PRODH2	6.42e-18	7.28e-12	6	40688097	40687823		-0.404448	1.5961e-12	5.6219e-10
DIAS0000289	6	40552589	rs81210828		trans_4_hydroxy_L_proline	6.69683e-08	0.0412746		X296314	PRODH2	8.21e-19	1.08e-12	6	40688097	40687823		-0.404448	1.5961e-12	5.6219e-10
ALGA0035274	6	41190723	rs81395824		trans_4_hydroxy_L_proline	1.25558e-07	0.0412746		X296314	PRODH2	3.3e-19	4.71e-13	6	40688097	40687823		-0.404448	1.5961e-12	5.6219e-10
ASGA0028164	6	40618032	rs		trans_4_hydroxy_L_proline	1.63528e-07	0.0412746		X296314	PRODH2	6.07e-20	1.04e-13	6	40688097	40687823		-0.404448	1.5961e-12	5.6219e-10
ALGA0118476	6	41004930	rs81325388		trans_4_hydroxy_L_proline	2.16683e-07	0.0412746		X296314	PRODH2	9.6e-21	1.98e-14	6	40688097	40687823		-0.404448	1.5961e-12	5.6219e-10
ASGA0083418	6	41297686	rs80859145		trans_4_hydroxy_L_proline	2.16683e-07	0.0412746		X296314	PRODH2	9.6e-21	1.98e-14	6	40688097	40687823		-0.404448	1.5961e-12	5.6219e-10
DIAS0000149	6	40862343	rs329941598		trans_4_hydroxy_L_proline	2.16683e-07	0.0412746		X296314	PRODH2	9.6e-21	1.98e-14	6	40688097	40687823		-0.404448	1.5961e-12	5.6219e-10
DIAS0000984	6	40883132	rs332046270		trans_4_hydroxy_L_proline	2.16683e-07	0.0412746		X296314	PRODH2	5.15e-21	1.16e-14	6	40688097	40687823		-0.404448	1.5961e-12	5.6219e-10
ALGA0035245	6	40849986	rs81395741		trans_4_hydroxy_L_proline	2.16683e-07	0.0412746		X296314	PRODH2	9.6e-21	1.98e-14	6	40688097	40687823		-0.404448	1.5961e-12	5.6219e-10
ALGA0035270	6	41118553	rs81395814		trans_4_hydroxy_L_proline	2.16683e-07	0.0412746		X296314	PRODH2	9.6e-21	1.98e-14	6	40688097	40687823		-0.404448	1.5961e-12	5.6219e-10
ALGA0119163	6	40937247	rs81326266		trans_4_hydroxy_L_proline	2.36174e-07	0.0427379		X296314	PRODH2	6.33e-26	4.06e-19	6	40688097	40687823		-0.404448	1.5961e-12	5.6219e-10
DIAS0000839	6	40612450	rs337498531		trans_4_hydroxy_L_proline	4.91938e-07	0.0684776		X296314	PRODH2	4.76e-26	3.1e-19	6	40688097	40687823		-0.404448	1.5961e-12	5.6219e-10
MARC0005493	6	41367002	rs		trans_4_hydroxy_L_proline	4.91938e-07	0.0684776		X296314	PRODH2	4.76e-26	3.1e-19	6	40688097	40687823		-0.404448	1.5961e-12	5.6219e-10
ALGA0035271	6	41131017	rs81395817		trans_4_hydroxy_L_proline	4.91938e-07	0.0684776		X296314	PRODH2	4.76e-26	3.1e-19	6	40688097	40687823		-0.404448	1.5961e-12	5.6219e-10
MARC0061190	6	41583184	NA		trans_4_hydroxy_L_proline	4.91938e-07	0.0684776		X296314	PRODH2	4.76e-26	3.1e-19	6	40688097	40687823		-0.404448	1.5961e-12	5.6219e-10
ASGA0028161	6	40660717	rs		trans_4_hydroxy_L_proline	6.48923e-07	0.0838778		X296314	PRODH2	5.8e-18	6.61e-12	6	40688097	40687823		-0.404448	1.5961e-12	5.6219e-10
ALGA0035275	6	41235400	rs81395827		trans_4_hydroxy_L_proline	4.3e-05	1		X296314	PRODH2	4.44e-10	8.06e-05	6	40688097	40687823		-0.404448	1.5961e-12	5.6219e-10
ASGA0090528	6	41622046	rs81308882		trans_4_hydroxy_L_proline	0.00011594	1		X296314	PRODH2	4.98e-11	1.2e-05	6	40688097	40687823		-0.404448	1.5961e-12	5.6219e-10
MARC0048809	6	41595438	NA		trans_4_hydroxy_L_proline	0.00011594	1		X296314	PRODH2	4.98e-11	1.2e-05	6	40688097	40687823		-0.404448	1.5961e-12	5.6219e-10
M1GA0013898	10	21954770	rs81421739		D_glucose_6_phosphate	0.00649849	1		X301188	TLR5	1.62e-07	0.0125845	10	21888880	21886309		0.323585	2.69648e-08	2.36491e-06
ALGA0106570	2	120196920	rs81334095		ribose_5_phosphate	0.00841817	1		X323147	POLDIP3	3.15e-10	6e-05	2	120819880	120819313		0.321389	3.38612e-08	2.86335e-06
MARC0055138	5	84430589	NA		malate	0.00545145	1		X295851	STAB2	2.73e-15	1.79e-09	5	84334725	84334931		-0.316922	5.35105e-08	4.20089e-06
ALGA0111272	5	84432444	rs81339682		malate	0.00626857	1		X295851	STAB2	1.16e-16	1.05e-10	5	84334725	84334931		-0.316922	5.35105e-08	4.20089e-06
ASGA0001260	1	17256410	rs80935720		glutathion_ox_	0.0081404	1		X290613	C6orf211	2.71e-07	0.0194336	1	17192065	17191293		-0.315602	6.11719e-08	4.70778e-06
ALGA0106168	5	84399219	rs81333624		malate	0.00201956	1		X323247		6.95e-10	0.000118839	5	84228513	84228008		-0.314324	6.95871e-08	5.24566e-06
ALGA0118913	5	84355028	rs80815525		malate	0.00224405	1		X323247		5.81e-10	0.000101747	5	84228513	84228008		-0.314324	6.95871e-08	5.24566e-06
ALGA0118483	5	84361428	rs81325400		malate	0.00495794	1		X323247		2.45e-08	0.00261553	5	84228513	84228008		-0.314324	6.95871e-08	5.24566e-06
MARC0055138	5	84430589	NA		malate	0.00545145	1		X323247		3.89e-10	7.17e-05	5	84228513	84228008		-0.314324	6.95871e-08	5.24566e-06
ALGA0111272	5	84432444	rs81339682		malate	0.00626857	1		X323247		5.59e-10	9.85e-05	5	84228513	84228008		-0.314324	6.95871e-08	5.24566e-06
ALGA0106168	5	84399219	rs81333624		succinate	0.0045413	1		X295851	STAB2	1.32e-14	7.54e-09	5	84334725	84334931		-0.305755	1.62626e-07	1.06115e-05
MARC0055138	5	84430589	NA		malate	0.00545145	1		X295900	hare	3.5e-07	0.0240974	5	84243884	84243687		-0.30365	1.99511e-07	1.25732e-05
ALGA0111272	5	84432444	rs81339682		malate	0.00626857	1		X295900	hare	8.45e-08	0.00737821	5	84243884	84243687		-0.30365	1.99511e-07	1.25732e-05
H3GA0048238	17	30490728	rs80917390		ribose_5_phosphate	0.00665236	1		X306657	RBBP9	1.5e-13	6.73e-08	17	30232165	30231749		-0.299534	2.96172e-07	1.74429e-05
ALGA0093963	17	29268807	rs81465604		ribose_5_phosphate	0.00668074	1		X306657	RBBP9	4.09e-07	0.0274661	17	30232165	30231749		-0.299534	2.96172e-07	1.74429e-05
MARC0075481	17	31210215	NA		ribose_5_phosphate	0.00669595	1		X306657	RBBP9	4.1e-17	4.05e-11	17	30232165	30231749		-0.299534	2.96172e-07	1.74429e-05
MARC0067600	5	64023068	NA		_3_hydroxybutyrate	0.00257095	1		X317827	LOC100524143	1.88e-08	0.00208117	5	64608961	64609603		0.29864	3.55242e-07	2.02651e-05
MARC0067600	5	64023068	NA		L_methionine	0.00999602	1		X317827	LOC100524143	1.88e-08	0.00208117	5	64608961	64609603		0.284793	1.16027e-06	5.35623e-05
ASGA0022526	4	129771526	rs80934337		IMP	0.00841048	1		X294430	FRRS1	5.01e-09	0.000670789	4	129893647	129893847		-0.281517	1.55532e-06	6.78837e-05
ASGA0074230	16	77743350	rs81462243		sedoheptulose_7_phosphate	0.00999524	1		X306306	LOC100515934	3.69e-08	0.00369447	16	78146674	78147080		0.27815	2.094e-06	8.637e-05
MARC0067600	5	64023068	NA		IMP	0.00403002	1		X317827	LOC100524143	1.88e-08	0.00208117	5	64608961	64609603		0.272847	3.31848e-06	0.00012524
MARC0067600	5	64023068	NA		GMP	0.0022234	1		X295559	LOC100524496	4.47e-08	0.0043342	5	64608454	64608794		0.268918	4.63855e-06	0.00016422
ALGA0109617	5	103826114	rs81475686		D_glucose	0.00298717	1		X312111	TMTC2	7.72e-11	1.76e-05	5	103774497	103775325		-0.264796	6.55503e-06	0.0002169
DRGA0008496	8	29837158	rs		CMP	0.00113286	1		X299280	LOC100520753	4.88e-13	1.94e-07	8	29672616	29673115		0.263769	7.13851e-06	0.00023222
MARC0034185	8	29660495	NA		CMP	0.00113286	1		X299280	LOC100520753	4.88e-13	1.94e-07	8	29672616	29673115		0.263769	7.13851e-06	0.00023222
ALGA0070808	13	75667269	rs81446594		D_fructose	0.00362167	1		X313016	ATG7	5.85e-10	0.00010217	13	74918137	74916759		-0.263374	7.37571e-06	0.00023839
DIAS0004475	13	75597972	rs319172675		D_fructose	0.00531971	1		X313016	ATG7	2.46e-08	0.0026243	13	74918137	74916759		-0.263374	7.37571e-06	0.00023839
DRGA0012582	13	75693492	rs		D_fructose	0.00531971	1		X313016	ATG7	2.46e-08	0.0026243	13	74918137	74916759		-0.263374	7.37571e-06	0.00023839
MARC0010724	13	75849184	rs		D_fructose	0.00531971	1		X313016	ATG7	2.46e-08	0.0026243	13	74918137	74916759		-0.263374	7.37571e-06	0.00023839
ALGA0029605	4	141311961	rs80818048		glycerol_1_phosphate	0.00351725	1		X308413	SEP15	1.31e-18	1.66e-12	4	141734704	141735552		-0.261761	8.42472e-06	0.00026522
MARC0067600	5	64023068	NA		CMP	0.00216356	1		X295602	LOC100524143	1.35e-07	0.0108687	5	64498326	64498564		0.258217	1.125e-05	0.00033373
ASGA0074230	16	77743350	rs81462243		sedoheptulose_7_phosphate	0.00999524	1		X306281	ANXA6	7.42e-09	0.000938035	16	78104920	78104796		0.256974	1.24379e-05	0.0003614
ASGA0031602	7	19547639	rs		beta_alanine	0.00851806	1		X297632	ALDH5A1	5.14e-13	2.03e-07	7	20501781	20502248		-0.246787	2.77915e-05	0.00068295
MARC0103731	7	19645932	NA		beta_alanine	0.00851806	1		X297632	ALDH5A1	1.27e-13	5.81e-08	7	20501781	20502248		-0.246787	2.77915e-05	0.00068295
DRGA0007283	7	20244257	rs		beta_alanine	0.00935809	1		X297632	ALDH5A1	8.2e-16	6.12e-10	7	20501781	20502248		-0.246787	2.77915e-05	0.00068295
ALGA0118483	5	84361428	rs81325400		D_fructose	0.00896974	1		X295851	STAB2	1.04e-15	7.6e-10	5	84334725	84334931		-0.242676	3.80741e-05	0.00087372
ALGA0103680	5	84405613	rs81330710		pyruvate	0.00770669	1		X295851	STAB2	3.98e-10	7.32e-05	5	84334725	84334931		-0.235787	6.37523e-05	0.00130981
M1GA0013898	10	21954770	rs81421739		UDP_hexosuronic_acid	0.00991445	1		X301188	TLR5	1.62e-07	0.0125845	10	21888880	21886309		0.234741	6.885e-05	0.00139092
ASGA0011395	2	121569052	rs81363197		glycerol_1_phosphate	0.00407857	1		X323147	POLDIP3	2.17e-07	0.0161817	2	120819880	120819313		0.234444	7.03678e-05	0.00141475
M1GA0008601	6	65122501	rs81388104		CMP	0.00635387	1		X310052	MASP2	3.42e-08	0.00347433	6	65145882	65144361		-0.233382	7.605e-05	0.00150332
MARC0018856	6	65196951	rs		CMP	0.00635387	1		X310052	MASP2	3.42e-08	0.00347433	6	65145882	65144361		-0.233382	7.605e-05	0.00150332
ASGA0094600	6	65297051	rs81313823		CMP	0.00747577	1		X310052	MASP2	7.52e-08	0.00669088	6	65145882	65144361		-0.233382	7.605e-05	0.00150332
ALGA0035472	6	65346615	rs81388183		CMP	0.0082919	1		X310052	MASP2	7.52e-08	0.00669088	6	65145882	65144361		-0.233382	7.605e-05	0.00150332
M1GA0008601	6	65122501	rs81388104		IMP	0.00877107	1		X310052	MASP2	3.42e-08	0.00347433	6	65145882	65144361		-0.22983	9.835e-05	0.00183618
MARC0018856	6	65196951	rs		IMP	0.00877107	1		X310052	MASP2	3.42e-08	0.00347433	6	65145882	65144361		-0.22983	9.835e-05	0.00183618
ALGA0059548	10	63377069	rs81426265		NADP	0.00388591	1		X331647	LOC100140422	8.4e-07	0.0499088	10	63533056	63531595		0.226325	0.00012627	0.00222962
H3GA0030476	10	63403234	rs81426268		NADP	0.00504482	1		X331647	LOC100140422	6.39e-07	0.0397375	10	63533056	63531595		0.226325	0.00012627	0.00222962
H3GA0025259	8	110422459	rs81402976		L_methionine	0.00706733	1		X299844	ANXA5	2.67e-13	1.13e-07	8	109641335	109641864		0.225259	0.00013613	0.00236306
H3GA0052024	X	127195595	rs80923862		succinate	0.00223417	1		X333219		3.16e-08	0.00324758	X	127656685	127655975		-0.223771	0.00015112	0.00256332
H3GA0051520	X	11260891	rs80970818		malate	0.00666113	1		X310676	LOC100156439	1.74e-14	9.67e-09	X	11257672	11258772		0.222882	0.0001608	0.00268736
ASGA0076568	17	37959418	rs80984548		CMP	0.00944864	1		X310801	SIRPA	4.02e-09	0.000554491	17	37994578	37994207		-0.222798	0.00016174	0.00269979
DIAS0004652	4	104610328	rs320762845		UMP	0.00357448	1		X294353	RAB13	1.16e-12	4.24e-07	4	104610689	104611247		-0.222401	0.00016627	0.00275745
ASGA0023298	4	138933038	rs80980648		pyruvate	0.00711972	1		X294836	GTF2B	1.16e-07	0.00959642	4	139784337	139784837		-0.218659	0.00021519	0.00336945
ALGA0103680	5	84405613	rs81330710		citrate	0.00044404	1		X295851	STAB2	3.98e-10	7.32e-05	5	84334725	84334931		-0.217771	0.0002471	0.0037492
ASGA0104003	5	84377297	rs81303898		citrate	0.0035861	1		X295851	STAB2	1.11e-07	0.00919576	5	84334725	84334931		-0.217771	0.0002471	0.0037492
ALGA0106168	5	84399219	rs81333624		citrate	0.00624048	1		X295851	STAB2	1.32e-14	7.54e-09	5	84334725	84334931		-0.217771	0.0002471	0.0037492
ASGA0092117	3	59322532	rs81310804		pyruvate	0.00375623	1		X293053	LMAN2L	9.2e-08	0.00791244	3	59488649	59488426		0.21631	0.00025245	0.0038119
ALGA0010663	1	303329537	rs80851576		L_alanine	0.00400497	1		X323795	GET4	2.93e-11	7.55e-06	1	303330051	303329917		0.215918	0.00025923	0.00389188
ASGA0007850	1	303280893	rs		L_alanine	0.00400497	1		X323795	GET4	2.93e-11	7.55e-06	1	303330051	303329917		0.215918	0.00025923	0.00389188
DBMA0000227	1	303303711	rs		L_alanine	0.00400497	1		X323795	GET4	2.93e-11	7.55e-06	1	303330051	303329917		0.215918	0.00025923	0.00389188
M1GA0001721	1	303351493	rs81001752		L_alanine	0.00400497	1		X323795	GET4	2.93e-11	7.55e-06	1	303330051	303329917		0.215918	0.00025923	0.00389188
DRGA0008496	8	29837158	rs		IMP	0.00984532	1		X299280	LOC100520753	4.88e-13	1.94e-07	8	29672616	29673115		0.215308	0.00027012	0.00401786
MARC0034185	8	29660495	NA		IMP	0.00984532	1		X299280	LOC100520753	4.88e-13	1.94e-07	8	29672616	29673115		0.215308	0.00027012	0.00401786
MARC0000132	8	76109453	rs		NADP	0.00489668	1		X299381	CXCL11	1.61e-10	3.32e-05	8	75910851	75910719		0.214596	0.00028336	0.0041662
INRA0017701	4	138814055	rs337275357		L_aspartate	0.00853097	1		X308744		8.36e-11	1.89e-05	4	138911223	138909931		0.21061	0.00036936	0.00510248
MARC0088218	4	138629077	NA		L_aspartate	0.00853097	1		X308744		8.36e-11	1.89e-05	4	138911223	138909931		0.21061	0.00036936	0.00510248
ASGA0022677	4	132529830	rs80865429		UDP	0.00961507	1		X329731		9.09e-10	0.000150054	4	131532203	131532407		0.207768	0.00044487	0.00588363
ASGA0046333	10	11325832	rs81429005		L_valine	0.00891332	1		X301072	EPRS	3.94e-07	0.0265931	10	11670259	11670096		0.20534	0.0005205	0.00662893
CASI0009931	10	11368916	rs81429010		L_valine	0.00891332	1		X301072	EPRS	3.94e-07	0.0265931	10	11670259	11670096		0.20534	0.0005205	0.00662893
ASGA0017844	4	7567212	rs80920007		phosphoenolpyruvate	0.00408107	1		X289210		6.06e-11	1.43e-05	4	7685582	7685776		-0.203994	0.00058047	0.00720653
ALGA0029605	4	141311961	rs80818048		L_histidine	0.00486283	1		X308413	SEP15	1.31e-18	1.66e-12	4	141734704	141735552		-0.201233	0.00067605	0.0080954
INRA0010647	3	57996439	rs345473003		phosphoenolpyruvate	0.00118062	1		X309661	INPP4A	4.58e-08	0.00442376	3	58265042	58263617		0.197124	0.00089267	0.00997954
ASGA0017844	4	7567212	rs80920007		phosphoenolpyruvate	0.00408107	1		X289211	ST3GAL1	1.73e-07	0.0132866	4	7772218	7776990		-0.1967	0.00091629	0.0101797
ASGA0043639	9	71483102	rs		fumarate	0.00503222	1		X321006	LOC100524099	3.4e-08	0.00345435	9	71079933	71080654		-0.194881	0.00100305	0.0108979
ASGA0043644	9	71508878	rs		fumarate	0.00548659	1		X321006	LOC100524099	4.02e-08	0.00397564	9	71079933	71080654		-0.194881	0.00100305	0.0108979
ASGA0090623	X	12973924	rs81308979		fumarate	5.19724e-06	0.401163		X310662	LOC100514999	5.6e-07	0.0355845	X	12895078	12894760		0.193437	0.00109535	0.0116344
ASGA0022526	4	129771526	rs80934337		IMP	0.00841048	1		X312128	LOC100156497	2.32e-07	0.0171007	4	129662493	129662777		-0.193409	0.00109718	0.0116493
ALGA0093331	17	13764364	rs80978534		L_isoleucine	0.00534542	1		X310880	PSD3	3.63e-07	0.024863	17	13663699	13664801		-0.189143	0.00141781	0.0141178
ALGA0094584	17	37724038	rs80938347		L_lysine	0.00791602	1		X310801	SIRPA	1.5e-07	0.0118113	17	37994578	37994207		-0.186779	0.00163055	0.0156773
ASGA0046300	10	10714344	rs81428898		GMP	0.00816531	1		X301081	LYPLAL1	4.88e-12	1.53e-06	10	11060503	11061026		-0.1853	0.00177804	0.0167226
DIAS0004652	4	104610328	rs320762845		_3_hydroxybutyrate	0.00590627	1		X294353	RAB13	1.16e-12	4.24e-07	4	104610689	104611247		-0.185946	0.00177901	0.0167294
ASGA0082304	3	11629648	rs81330679		fructose_1_6_bisphosphate	0.00850699	1		X292821	WBSCR27	1.33e-10	2.82e-05	3	10775612	10776002		-0.183817	0.00193807	0.0178314
ALGA0124374	3	11691606	rs81305532		fructose_1_6_bisphosphate	0.00977529	1		X292821	WBSCR27	7.51e-08	0.00668436	3	10775612	10776002		-0.183817	0.00193807	0.0178314
MARC0016206	7	87599732	rs		uridine	0.00921258	1		X322418	SLIRP	7.62e-07	0.0459804	7	87596648	87596318		-0.18253	0.00208759	0.0188447
MARC0020722	4	133897972	NA		ATP	0.00767966	1		X294816	TMEM56	1.94e-08	0.00214437	4	134048884	134048424		-0.181831	0.00217313	0.0194175
ASGA0091202	5	72574879	rs81309660		guanosine	0.0078502	1		X314096	MICAL3	2.12e-07	0.0158049	5	72157609	72156867		-0.181707	0.00218858	0.0195208
ASGA0089324	6	66072075	rs81307374		L_proline	0.00371629	1		X297153	FBXO6	2.24e-11	5.99e-06	6	65692107	65692634		0.181299	0.0022403	0.0198591
MARC0012843	6	66570874	rs		L_proline	0.00392035	1		X297153	FBXO6	6.49e-10	0.000111816	6	65692107	65692634		0.181299	0.0022403	0.0198591
MARC0064713	6	66555643	NA		L_proline	0.00392035	1		X297153	FBXO6	6.49e-10	0.000111816	6	65692107	65692634		0.181299	0.0022403	0.0198591
ALGA0035515	6	65612144	rs81388363		L_proline	0.00232579	1		X322333	PTCHD2	2.26e-10	4.44e-05	6	65547879	65548486		-0.180368	0.00236251	0.0206641
ASGA0028465	6	65909044	rs		L_proline	0.00256721	1		X322333	PTCHD2	1.04e-11	3e-06	6	65547879	65548486		-0.180368	0.00236251	0.0206641
M1GA0008611	6	65081101	rs81388158		L_proline	0.00972544	1		X322333	PTCHD2	1.13e-09	0.00018132	6	65547879	65548486		-0.180368	0.00236251	0.0206641
DRGA0008496	8	29837158	rs		ribose_5_phosphate	0.00387742	1		X299280	LOC100520753	4.88e-13	1.94e-07	8	29672616	29673115		-0.180035	0.00240771	0.0209571
MARC0034185	8	29660495	NA		ribose_5_phosphate	0.00387742	1		X299280	LOC100520753	4.88e-13	1.94e-07	8	29672616	29673115		-0.180035	0.00240771	0.0209571
H3GA0050000	17	66127201	rs80818446		L_leucine	0.00097887	1		X289011	PPP4R1L	4.74e-09	0.000638577	17	65658621	65658284		-0.178059	0.00269225	0.0227591
H3GA0056390	18	54902836	rs81323540		beta_alanine	0.00011177	1		X307346	IGFBP3	1.33e-07	0.0107231	18	54854575	54854807		-0.176835	0.00288354	0.0239285
ASGA0078327	17	66343145	rs80936259		L_lysine	0.00022254	1		X289011	PPP4R1L	7.26e-08	0.00649122	17	65658621	65658284		-0.175761	0.00306137	0.0250069
ASGA0015627	3	108750236	rs81374581		citrate	0.00413199	1		X293488	CYP1B1	2.9e-08	0.00301858	3	108394598	108394008		-0.176674	0.00306532	0.0250306
MARC0053416	3	107709318	NA		citrate	0.00730606	1		X293488	CYP1B1	5.06e-09	0.000677023	3	108394598	108394008		-0.176674	0.00306532	0.0250306
ALGA0024468	4	35508183	rs80970383		xanthosine	0.00989411	1		X293954	DPYS	3.7e-09	0.000517301	4	35615743	35616168		-0.174151	0.00334669	0.0267
H3GA0055148	12	34073134	rs81310061		glutathion_red_	0.00961992	1		X329070	LOC100524898	3.14e-07	0.0219235	12	33995605	33995196		-0.171316	0.00390836	0.0299057
MARC0001121	6	55051094	rs		_6_phospho_gluconate	0.00262068	1		X296645	GALP	5.05e-21	1.14e-14	6	55729934	55729666		0.170813	0.00401644	0.0305008
H3GA0050000	17	66127201	rs80818446		L_isoleucine	0.00118664	1		X306962	VAPB	1.29e-07	0.0104583	17	65854870	65855458		-0.169752	0.00425341	0.0317906
H3GA0048238	17	30490728	rs80917390		D_glucose_6_phosphate	6.55844e-05	1		X306657	RBBP9	1.5e-13	6.73e-08	17	30232165	30231749		-0.168771	0.00448361	0.0330253
MARC0010355	17	30355867	rs		D_glucose_6_phosphate	0.00272169	1		X306657	RBBP9	3.16e-14	1.65e-08	17	30232165	30231749		-0.168771	0.00448361	0.0330253
ASGA0075978	17	30466546	rs80786869		D_glucose_6_phosphate	0.00542504	1		X306657	RBBP9	4.95e-15	3.11e-09	17	30232165	30231749		-0.168771	0.00448361	0.0330253
ASGA0075923	17	29886296	rs80974422		D_glucose_6_phosphate	0.0069845	1		X306657	RBBP9	7.35e-16	5.54e-10	17	30232165	30231749		-0.168771	0.00448361	0.0330253
ALGA0093963	17	29268807	rs81465604		D_glucose_6_phosphate	0.00739361	1		X306657	RBBP9	4.09e-07	0.0274661	17	30232165	30231749		-0.168771	0.00448361	0.0330253
ASGA0020742	4	97012116	rs80860510		lactate	0.0077978	1		X312897	C3H1orf192	1.17e-09	0.000186718	4	96990082	96990454		-0.168089	0.00465013	0.0339019
H3GA0042019	14	119071040	rs80782836		beta_alanine	0.00823812	1		X304972	PYROXD2	5.55e-20	9.67e-14	14	119116807	119116157		0.167664	0.00475675	0.034468
ASGA0066073	14	120063463	rs80840231		beta_alanine	0.0097615	1		X304972	PYROXD2	1.14e-24	6e-18	14	119116807	119116157		0.167664	0.00475675	0.034468
H3GA0051520	X	11260891	rs80970818		fumarate	0.00786914	1		X310676	LOC100156439	1.74e-14	9.67e-09	X	11257672	11258772		0.165881	0.00522835	0.0369202
MARC0101112	6	64300717	NA		phosphoenolpyruvate	0.00719664	1		X310052	MASP2	1.2e-07	0.00981265	6	65145882	65144361		-0.16579	0.00533529	0.0374649
ASGA0096900	6	64865474	rs81316727		phosphoenolpyruvate	0.00741337	1		X310052	MASP2	2.98e-07	0.0210103	6	65145882	65144361		-0.16579	0.00533529	0.0374649
H3GA0056731	6	64801212	rs81305905		phosphoenolpyruvate	0.00741337	1		X310052	MASP2	2.98e-07	0.0210103	6	65145882	65144361		-0.16579	0.00533529	0.0374649
MARC0097673	6	64311157	NA		phosphoenolpyruvate	0.0085034	1		X310052	MASP2	6.1e-07	0.0382537	6	65145882	65144361		-0.16579	0.00533529	0.0374649
ALGA0093331	17	13764364	rs80978534		L_leucine	0.00515018	1		X310880	PSD3	3.63e-07	0.024863	17	13663699	13664801		-0.165394	0.00536418	0.0376076
ALGA0085228	15	53120380	rs80943012		xanthosine	0.0079607	1		X305364	SORBS2	3.81e-07	0.0258681	15	53413488	53411919		-0.165368	0.00537154	0.0376459
MARC0021180	3	25745355	NA		citrate	0.00819746	1		X332631		5.22e-08	0.0049458	3	26255783	26255111		-0.165714	0.00552451	0.0384268
ALGA0000683	1	9414129	rs81354869		GMP	0.00289	1		X290496	FNDC1	1.16e-08	0.0013892	1	9880647	9877994		0.162974	0.00608811	0.0412195
ASGA0102217	13	176473083	rs81323490		D_glucose	0.00359008	1		X309232	NSUN3	7.12e-07	0.0435099	13	176449259	176448724		0.162803	0.00614221	0.0414898
H3GA0037619	13	176657380	rs81449280		D_glucose	0.00488261	1		X309232	NSUN3	3.18e-07	0.0221871	13	176449259	176448724		0.162803	0.00614221	0.0414898
ALGA0110182	3	26302391	rs81338412		trans_4_hydroxy_L_proline	0.0045198	1		X332631		1.38e-07	0.0110612	3	26255783	26255111		-0.162766	0.00615421	0.041543
MARC0036081	3	26301709	NA		trans_4_hydroxy_L_proline	0.0045198	1		X332631		1.38e-07	0.0110612	3	26255783	26255111		-0.162766	0.00615421	0.041543
H3GA0053928	3	26392557	rs81347321		trans_4_hydroxy_L_proline	0.00999905	1		X332631		2.06e-16	1.78e-10	3	26255783	26255111		-0.162766	0.00615421	0.041543
H3GA0014912	4	141195772	rs81380934		glutathion_red_	0.00905776	1		X308413	SEP15	1.16e-21	3.05e-15	4	141734704	141735552		-0.161894	0.00643835	0.0429148
M1GA0006827	4	141219085	rs81380931		glutathion_red_	0.00905776	1		X308413	SEP15	1.16e-21	3.05e-15	4	141734704	141735552		-0.161894	0.00643835	0.0429148
ALGA0096436	17	65662750	rs80928529		glutathion_ox_	0.00812367	1		X289011	PPP4R1L	3.03e-10	5.79e-05	17	65658621	65658284		0.161719	0.00649685	0.0431979
H3GA0049968	17	65818274	rs80887087		glutathion_ox_	0.00902161	1		X289011	PPP4R1L	3.21e-09	0.000455568	17	65658621	65658284		0.161719	0.00649685	0.0431979
MARC0077141	15	63926170	NA		citrate	0.00034396	1		X333928	MFHAS1	8.22e-12	2.43e-06	15	63714364	63713531		-0.162537	0.0065119	0.0432708
MARC0056022	15	62909548	NA		citrate	0.00255144	1		X333928	MFHAS1	2.37e-08	0.00254647	15	63714364	63713531		-0.162537	0.0065119	0.0432708
ASGA0069736	15	64041172	rs81453225		citrate	0.00309459	1		X333928	MFHAS1	1.52e-08	0.00173394	15	63714364	63713531		-0.162537	0.0065119	0.0432708
MARC0024421	15	64264167	NA		citrate	0.00309459	1		X333928	MFHAS1	1.52e-08	0.00173394	15	63714364	63713531		-0.162537	0.0065119	0.0432708
MARC0044234	15	64621189	NA		citrate	0.00309459	1		X333928	MFHAS1	1.52e-08	0.00173394	15	63714364	63713531		-0.162537	0.0065119	0.0432708
ALGA0085541	15	62979569	rs81453133		citrate	0.00309459	1		X333928	MFHAS1	1.52e-08	0.00173394	15	63714364	63713531		-0.162537	0.0065119	0.0432708
ALGA0085600	15	63983015	rs81453214		citrate	0.00309459	1		X333928	MFHAS1	1.52e-08	0.00173394	15	63714364	63713531		-0.162537	0.0065119	0.0432708
ALGA0085602	15	63998627	rs81453217		citrate	0.00309459	1		X333928	MFHAS1	1.52e-08	0.00173394	15	63714364	63713531		-0.162537	0.0065119	0.0432708
ALGA0085603	15	64019259	rs81260710		citrate	0.00309459	1		X333928	MFHAS1	1.52e-08	0.00173394	15	63714364	63713531		-0.162537	0.0065119	0.0432708
ALGA0085557	15	63458702	rs81453155		citrate	0.0047256	1		X333928	MFHAS1	4.4e-09	0.000601159	15	63714364	63713531		-0.162537	0.0065119	0.0432708
ALGA0112294	8	10986227	rs81340871		L_ornithine	0.00663351	1		X299221	PROM1	2.02e-17	2.08e-11	8	10867023	10866626		-0.16154	0.00655685	0.043493
DRGA0011855	13	1607507	rs		citrate	0.0070383	1		X288704	ASTE1	1.32e-08	0.00154541	13	1095551	1095785		0.162057	0.00667399	0.0440488
ALGA0035326	6	51775907	rs81387741		_6_phospho_gluconate	0.00241031	1		X296750	ZNF473	2.88e-07	0.0204306	6	50801273	50801926		0.160624	0.00687335	0.044989
M1GA0008536	6	50495796	rs81395990		_6_phospho_gluconate	0.00243497	1		X296750	ZNF473	8.31e-08	0.00727928	6	50801273	50801926		0.160624	0.00687335	0.044989
MARC0044346	6	50478565	NA		_6_phospho_gluconate	0.00243497	1		X296750	ZNF473	8.31e-08	0.00727928	6	50801273	50801926		0.160624	0.00687335	0.044989
MARC0098482	6	50888554	NA		_6_phospho_gluconate	0.00559209	1		X296750	ZNF473	4.26e-10	7.78e-05	6	50801273	50801926		0.160624	0.00687335	0.044989
ALGA0082859	14	146459988	rs81450076		FAD	0.00907584	1		X304577	UROS	1.1e-07	0.00916909	14	146731428	146730875		0.160035	0.00708372	0.0459687
DRGA0010266	10	11098302	rs		urea	0.00499245	1		X301081	LYPLAL1	3.83e-07	0.0260092	10	11060503	11061026		-0.159924	0.00712388	0.0461502
ASGA0046300	10	10714344	rs81428898		urea	0.00872617	1		X301081	LYPLAL1	4.88e-12	1.53e-06	10	11060503	11061026		-0.159924	0.00712388	0.0461502
ALGA0039770	7	29226357	rs81397551,rs81397551		xanthosine	0.00588814	1		X310361	SLA-DQB1	2.41e-08	0.00257637	7	29182980	29182696		0.159749	0.007188	0.0464492
ASGA0032120	7	29744655	rs		xanthosine	0.00626986	1		X310361	SLA-DQB1	5.95e-07	0.0374342	7	29182980	29182696		0.159749	0.007188	0.0464492
ASGA0012673	2	151843880	rs81366956		UDP_N_acetyl_hexosamine	0.00784788	1		X312225	LOC100523892	6.17e-07	0.0386426	2	151154714	151153348		0.159513	0.00727494	0.0468456
H3GA0018217	6	70791920	rs81388701		L_lysine	0.00758266	1		X297331	ARHGEF10L	1.86e-07	0.0141774	6	70539835	70540176		-0.158873	0.00751572	0.0479487
ASGA0046333	10	11325832	rs81429005		L_valine	0.00891332	1		X301074	BPNT1	8.78e-10	0.000145622	10	11742434	11741839		0.158852	0.00752375	0.0479843
CASI0009931	10	11368916	rs81429010		L_valine	0.00891332	1		X301074	BPNT1	8.78e-10	0.000145622	10	11742434	11741839		0.158852	0.00752375	0.0479843
